# Supplementary material for: 5-Hydroxymethylcytosine localizes to enhancer elements and is associated with survival in glioblastoma patients
Source: Nat Commun. 2016 Nov 25;7:13177. doi: 10.1038/ncomms13177 (PMC5133638; doi:10.1038/ncomms13177)
Supplement: Supplementary Data 1 — List of CpGs with the highest levels of 5-hydroxymethylcytosine in glioblastoma (top 1% of all CpGs (n = 3,876)). [file ncomms13177-s2.xls]

## Sheet: STable3
Supplementary Data 1 High 5hmC CpGs.
Illumina CpG ID	Chr (hg19)	Genomic Coordinate (hg19)	UCSC RefGene Name	UCSC RefGene Group	CpG-specific Mean 5hmC	CpG-specific Median 5hmC	CpG-specific SD 5hmC
cg00000029	16	53468112	RBL2	TSS1500	0.122982	0.122978	0.00397382
cg00005740	13	24079418			0.0963741	0.106412	0.00398759
cg00008671	10	86087961	FAM190B	TSS1500	0.11761	0.110882	0.00359773
cg00008800	2	38710171			0.0960992	0.0607092	0.0090662
cg00010078	2	109967172	SH3RF3	Body	0.1018	0.106912	0.00313823
cg00011856	2	217560946	IGFBP5	TSS1500	0.0951915	0.0827437	0.00716421
cg00017461	22	30663316	OSM	TSS1500	0.123143	0.106763	0.00571025
cg00020390	7	100727888	TRIM56	TSS1500	0.0989573	0.0857429	0.00427815
cg00024471	3	188692547			0.104598	0.0878688	0.00515455
cg00025044	10	50716478	ERCC6	Body	0.0948753	0.0840069	0.00648778
cg00027570	1	117306669	CD2	Body	0.0964652	0.0996765	0.0051493
cg00028211	2	45028802			0.097041	0.0905031	0.00565179
cg00050271	16	81743881	CMIP;CMIP	3'UTR;3'UTR	0.109585	0.117313	0.00518608
cg00050375	6	43404828	ABCC10	Body	0.0881371	0.0798078	0.00382091
cg00052665	17	9941095	GAS7;GAS7	TSS1500;Body	0.0906413	0.0875371	0.00472307
cg00063979	5	139075286			0.0900551	0.072298	0.0026165
cg00066748	8	496527	C8orf42	TSS1500	0.0935785	0.112983	0.00743966
cg00071210	6	148736942	SASH1	Body	0.0887637	0.079465	0.00352769
cg00072675	1	56942628			0.0915508	0.0972909	0.00231824
cg00079551	2	40001222	THUMPD2;THUMPD2	Body;Body	0.0951978	0.0892133	0.00534852
cg00092518	13	50070550	PHF11;PHF11;PHF11	Body;1stExon;5'UTR	0.128223	0.122718	0.00571087
cg00093643	15	44579510	CASC4;CASC4	TSS1500;TSS1500	0.0884243	0.0887662	0.00450493
cg00093829	10	6247101	PFKFB3;PFKFB3	Body;Body	0.0929228	0.0710197	0.00663692
cg00095333	17	70172535			0.0905172	0.0751283	0.00325932
cg00118808	9	132097931			0.09061	0.0875485	0.00124617
cg00120332	6	88432950			0.103395	0.0972735	0.00501805
cg00128951	1	88927170			0.0864726	0.0853799	0.00273687
cg00145093	10	11027947			0.086815	0.0884556	0.00424163
cg00146928	12	9269671	A2M	TSS1500	0.0868714	0.0714895	0.0058648
cg00147943	1	68225713	GNG12	5'UTR	0.107788	0.0995851	0.00401657
cg00152942	16	57125755	CPNE2	TSS1500	0.0868273	0.0832525	0.00196755
cg00156118	2	85473750	TCF7L1	Body	0.129356	0.120678	0.00662775
cg00159243	12	109023799	SELPLG	5'UTR	0.0949888	0.083189	0.00509498
cg00167158	2	157909644			0.0887533	0.102212	0.00452531
cg00172603	1	54822031	SSBP3;SSBP3;SSBP3	Body;Body;Body	0.0906297	0.0563086	0.0102254
cg00183468	3	142926178			0.0928032	0.0907414	0.00260285
cg00187244	22	41492007	EP300	Body	0.124701	0.101684	0.0096002
cg00191102	8	1958171			0.0903075	0.0804568	0.00748161
cg00204976	2	237475243			0.0922824	0.0938709	0.00253136
cg00206507	6	72199637			0.0995135	0.0972313	0.00269724
cg00212979	11	64647505	EHD1	TSS1500	0.109528	0.0922282	0.0064865
cg00218134	17	19882222	AKAP10	TSS1500	0.0981469	0.0848033	0.00487166
cg00219585	12	2114225	DCP1B	TSS1500	0.105621	0.0923883	0.00488191
cg00234613	4	87418006			0.095425	0.0825963	0.00313879
cg00240880	20	43343233	WISP2	TSS1500	0.0874842	0.0942334	0.00227484
cg00244111	3	149086884	TM4SF1	3'UTR	0.0896846	0.106561	0.00320552
cg00254017	5	56119093	MAP3K1	Body	0.100101	0.100991	0.00411383
cg00254888	6	163880196	QKI;QKI;QKI;QKI	Body;Body;Body;Body	0.130198	0.123794	0.00489078
cg00256068	20	47280201	PREX1	Body	0.114295	0.109702	0.00342504
cg00275449	3	195162127	ACAP2	Body	0.100282	0.0968954	0.00476409
cg00287012	18	21593174	TTC39C;TTC39C;TTC39C	5'UTR;TSS1500;TSS1500	0.117666	0.10197	0.00536751
cg00288598	8	141555295	EIF2C2;EIF2C2	Body;Body	0.0947363	0.0784553	0.00886917
cg00297966	8	126186709	NSMCE2	Body	0.0877298	0.097221	0.0050009
cg00315395	11	129145951			0.12231	0.119495	0.0053204
cg00316151	16	14576504	PARN;PARN	Body;Body	0.0945571	0.0922579	0.00509231
cg00320765	14	69264333	C14orf181	TSS1500	0.0989275	0.0901033	0.00268133
cg00326131	2	74668477	RTKN;RTKN;RTKN	Body;TSS1500;TSS1500	0.111211	0.115149	0.0043388
cg00333843	16	79627884	MAF;MAF;MAF	3'UTR;3'UTR;1stExon	0.106297	0.0983705	0.00718847
cg00335124	5	58652808	PDE4D;PDE4D;PDE4D	Body;Body;Body	0.0926048	0.0890511	0.00577053
cg00340958	20	48328658	B4GALT5	Body	0.127586	0.126859	0.00261305
cg00341522	2	237981972			0.099749	0.0380252	0.014755
cg00349404	10	106100036			0.0867916	0.0765527	0.00332644
cg00351750	1	246038775	SMYD3;SMYD3	Body;Body	0.139399	0.146209	0.00343658
cg00357213	10	15902731	FAM188A	TSS1500	0.0982204	0.0984956	0.00355905
cg00376553	7	100073281	TSC22D4	Body	0.0899028	0.0955722	0.00363403
cg00391031	10	72237473	KIAA1274	TSS1500	0.0920148	0.0670199	0.00639128
cg00409434	2	46414317	PRKCE	3'UTR	0.0916787	0.0829623	0.00483584
cg00409861	5	143365769			0.090474	0.0812681	0.00368036
cg00415665	8	123875036	ZHX2	5'UTR	0.0971608	0.0847981	0.00745536
cg00421164	6	7111068	RREB1;RREB1;RREB1;RREB1	5'UTR;5'UTR;5'UTR;5'UTR	0.114585	0.125599	0.00363462
cg00432328	10	76589109	MYST4	5'UTR	0.0985584	0.0799886	0.0110108
cg00433418	2	170440636	PPIG	TSS1500	0.0959253	0.0959027	0.00501442
cg00435834	19	44809685	ZNF235	TSS1500	0.103207	0.103538	0.00291764
cg00443981	17	58499679	C17orf64	TSS200	0.130712	0.122552	0.00906555
cg00444740	8	129162178	MIR1208	TSS200	0.121773	0.110943	0.00530105
cg00449868	6	149770103	ZC3H12D	3'UTR	0.0979847	0.0916283	0.00593332
cg00451054	8	77913321	PXMP3;PXMP3	TSS1500;TSS1500	0.126616	0.129119	0.00681345
cg00463004	6	107938738	SOBP	Body	0.101524	0.0902432	0.00463661
cg00472277	11	2327755	TSPAN32	Body	0.0977321	0.104963	0.00550673
cg00476430	8	81947741	PAG1	5'UTR	0.11576	0.117603	0.00342022
cg00498360	17	64504304	PRKCA	Body	0.131616	0.127203	0.00431475
cg00500359	11	3175625	OSBPL5;OSBPL5;OSBPL5	5'UTR;5'UTR;5'UTR	0.127999	0.118921	0.00822348
cg00504569	10	63697267	ARID5B	Body	0.143633	0.132245	0.00860545
cg00510149	11	10674966	MRVI1;MRVI1;MRVI1;MRVI1	5'UTR;TSS1500;5'UTR;5'UTR	0.113399	0.122933	0.00570498
cg00512872	7	6268584	CYTH3	Body	0.0915141	0.0741947	0.00472236
cg00514723	20	40244770	CHD6	5'UTR	0.086131	0.0688867	0.00626502
cg00516030	6	132273126	CTGF	TSS1500	0.136511	0.121038	0.00723912
cg00524561	12	125197665			0.0923856	0.0875442	0.00441746
cg00530805	20	49545062	ADNP;ADNP	5'UTR;5'UTR	0.0890286	0.0683321	0.00446377
cg00533390	1	245028657	HNRNPU;HNRNPU	TSS1500;TSS1500	0.10905	0.118132	0.00294319
cg00563107	4	141173528			0.137156	0.120384	0.0057365
cg00567854	1	203273693	BTG2	TSS1500	0.0895335	0.0767228	0.00249546
cg00576967	1	200640177	DDX59	TSS1500	0.0882987	0.0909722	0.00518558
cg00583046	6	31024990	HCG22	Body	0.094346	0.0911627	0.0048473
cg00594917	1	203020566	PPFIA4;PPFIA4	5'UTR;1stExon	0.0909202	0.0876836	0.00736165
cg00601432	5	151148420			0.0903243	0.0763147	0.0050496
cg00609630	12	123258653	CCDC62;CCDC62;CCDC62	TSS1500;TSS1500;TSS1500	0.135685	0.125101	0.00880883
cg00612751	2	153468347	FMNL2	Body	0.0895354	0.0780184	0.00521696
cg00629217	4	54425349	LNX1;LNX1	Body;TSS1500	0.101262	0.0911661	0.00371752
cg00661523	3	151985426	MBNL1;MBNL1;LOC401093;LOC401093	TSS1500;TSS1500;Body;Body	0.0885783	0.0811027	0.00390536
cg00663719	16	78231199	WWOX;WWOX	Body;Body	0.0915017	0.061535	0.0105315
cg00668519	3	11597941	VGLL4;ATG7;VGLL4;ATG7;VGLL4;ATG7;VGLL4	3'UTR;3'UTR;3'UTR;3'UTR;3'UTR;3'UTR;3'UTR	0.0916909	0.0787384	0.00431268
cg00672333	17	36728456	SRCIN1	Body	0.122908	0.117049	0.00561167
cg00677272	14	59213434			0.10995	0.0975698	0.00888697
cg00689225	14	35871954	NFKBIA	Body	0.0971738	0.0849108	0.0065395
cg00690082	17	40438511	STAT5A	TSS1500	0.10103	0.100521	0.00323004
cg00708789	4	16083440	PROM1;PROM1	5'UTR;5'UTR	0.0984918	0.0857627	0.00631407
cg00709728	3	124778476			0.10148	0.10646	0.00274217
cg00710736	3	125000990	ZNF148	Body	0.0869787	0.0719837	0.00655515
cg00712146	3	65340538	MAGI1;MAGI1	3'UTR;3'UTR	0.0871489	0.0713673	0.0041129
cg00713294	1	55678649	USP24	Body	0.0990683	0.10624	0.00461835
cg00718036	4	108745325	SGMS2	TSS1500	0.0885344	0.0652914	0.0050941
cg00729654	20	31123895			0.0892997	0.0745688	0.00316537
cg00743788	22	50701157	MAPK12	TSS1500	0.0915733	0.0829041	0.00263263
cg00748072	2	174862824			0.149521	0.143947	0.00336179
cg00753399	2	74404556	MOBKL1B	Body	0.0972215	0.10829	0.00407439
cg00754604	2	161230046	RBMS1;RBMS1	Body;Body	0.150933	0.160341	0.00500407
cg00759508	15	93442616	CHD2;CHD2	TSS1500;TSS1500	0.101323	0.0906588	0.0043364
cg00760729	2	161236088	RBMS1;RBMS1	Body;Body	0.105715	0.100638	0.00636127
cg00765705	12	124865130	NCOR2;NCOR2	Body;Body	0.0954248	0.0710501	0.00410108
cg00768487	1	26611311	UBXN11;UBXN11;UBXN11	Body;Body;Body	0.0951058	0.0782338	0.008312
cg00775119	2	153406036	FMNL2	Body	0.0989096	0.0983612	0.0048575
cg00777315	13	95133339	DCT;DCT	TSS1500;TSS1500	0.101611	0.090036	0.003633
cg00785106	16	57227089	RSPRY1	5'UTR	0.0914531	0.066286	0.00616778
cg00799984	8	134307105	NDRG1;NDRG1	5'UTR;5'UTR	0.0893153	0.0813952	0.00265634
cg00805360	10	135091210	ADAM8;ADAM8;ADAM8	TSS1500;TSS1500;TSS1500	0.0868034	0.0763372	0.00368482
cg00806644	10	126889815			0.0950651	0.0845239	0.00418089
cg00813509	12	124941317	NCOR2;NCOR2	Body;Body	0.0891566	0.0747235	0.00327489
cg00817501	4	138440719	PCDH18	3'UTR	0.0860952	0.0927076	0.00280781
cg00826603	1	32231019	BAI2	TSS1500	0.147237	0.157764	0.00383899
cg00826638	2	198541655	RFTN2	TSS1500	0.106951	0.121974	0.00565693
cg00828439	10	80193635			0.121267	0.122613	0.00356497
cg00830283	1	145743676	PDZK1	5'UTR	0.117595	0.116375	0.0041289
cg00831909	1	13909623	PDPN;PDPN	TSS1500;TSS1500	0.0876763	0.079236	0.00296279
cg00837831	13	33169818	PDS5B	5'UTR	0.0968937	0.0923026	0.00601232
cg00848461	5	176732093	PRELID1;RAB24;RAB24	Body;TSS1500;TSS1500	0.110135	0.106862	0.00338184
cg00848594	10	45495782	C10orf25;ZNF22	3'UTR;TSS1500	0.161226	0.169978	0.00749811
cg00857907	2	202896898			0.094297	0.0707103	0.00873064
cg00859129	1	109422184	GPSM2	5'UTR	0.0893542	0.087869	0.00469613
cg00864666	2	173850250	RAPGEF4;RAPGEF4	Body;Body	0.0930371	0.0960317	0.00291301
cg00864684	10	125825166			0.0949095	0.0807937	0.00298016
cg00865054	1	52108201	OSBPL9;OSBPL9;OSBPL9;OSBPL9	Body;5'UTR;Body;Body	0.100725	0.0988139	0.00576992
cg00869941	3	187929592	LPP;LPP	TSS1500;5'UTR	0.088326	0.0760596	0.00339694
cg00871207	14	89080250			0.126849	0.121918	0.00517192
cg00883019	3	56797995	ARHGEF3;ARHGEF3;ARHGEF3	Body;Body;Body	0.0897281	0.0909738	0.00702295
cg00883212	2	173795201	RAPGEF4;RAPGEF4	Body;Body	0.156027	0.154035	0.00760274
cg00886598	5	42812844	SEPP1;SEPP1;SEPP1	TSS1500;TSS1500;TSS1500	0.119994	0.115218	0.00410763
cg00887112	2	202644572	ALS2;ALS2	5'UTR;5'UTR	0.0934365	0.0822918	0.00505431
cg00894103	15	85359250	ALPK3	TSS1500	0.101482	0.0854645	0.00616287
cg00899659	10	45495971	C10orf25;ZNF22	Body;TSS1500	0.157088	0.16028	0.00742301
cg00902153	3	188506715	LPP;LPP;LPP	Body;Body;Body	0.088294	0.0782062	0.00577332
cg00904578	17	63009964	GNA13	3'UTR	0.105581	0.101778	0.00584044
cg00905042	4	174114298	GALNT7	Body	0.100237	0.0854372	0.00721996
cg00905312	2	230675880	TRIP12	Body	0.109571	0.102717	0.00507017
cg00908927	11	79152969	ODZ4	TSS1500	0.128486	0.122008	0.00520823
cg00920254	6	44189984	SLC29A1;SLC29A1;SLC29A1;SLC29A1;SLC29A1	5'UTR;TSS1500;TSS1500;5'UTR;TSS1500	0.118206	0.0973813	0.00470455
cg00922825	10	98946790	SLIT1	TSS1500	0.0900058	0.0131657	0.0548962
cg00923634	1	25968448	MAN1C1	Body	0.088781	0.0784759	0.00438414
cg00924265	8	28258117			0.0871345	0.0957	0.00252938
cg00924622	1	16819693	CROCCL2	TSS1500	0.106319	0.105201	0.003815
cg00925087	2	48962273	LHCGR	Body	0.0987494	0.0811302	0.00697021
cg00934037	1	100889672	CDC14A;CDC14A;CDC14A	Body;Body;Body	0.108827	0.100895	0.00301516
cg00937817	6	157725025	C6orf35	Body	0.101296	0.0830376	0.00784673
cg00939727	2	134935506			0.110462	0.117263	0.00455639
cg00943851	6	4317568			0.113954	0.119121	0.00644646
cg00955413	5	114935797	TMED7-TICAM2;TICAM2;TMED7-TICAM2	Body;5'UTR;Body	0.134582	0.138451	0.00352957
cg00959259	3	122281975	PARP9;PARP9;DTX3L;PARP9;PARP9;PARP9;PARP9	5'UTR;5'UTR;TSS1500;5'UTR;5'UTR;5'UTR;5'UTR	0.0929452	0.0771977	0.00663297
cg00962755	1	201439001	PHLDA3	TSS1500	0.122021	0.116536	0.00650484
cg00972761	1	216348212	USH2A;USH2A	Body;3'UTR	0.0862877	0.0822488	0.00461919
cg00975624	3	159646501			0.092256	0.0921169	0.00362153
cg00976797	16	1562314	IFT140	Body	0.0879352	0.0789745	0.00669913
cg00978415	1	151345771	SELENBP1	TSS1500	0.0914926	0.0288169	0.0152399
cg00993830	7	129499233	UBE2H;UBE2H	Body;Body	0.0925019	0.0631924	0.00573015
cg01012242	7	140043078	SLC37A3;SLC37A3	Body;Body	0.106196	0.121817	0.00333508
cg01021682	3	101926162			0.0910089	0.0831384	0.00737664
cg01024458	1	8703816	RERE;RERE	Body;Body	0.0973169	0.0879196	0.00395
cg01033360	19	3381432	NFIC;NFIC	Body;Body	0.0878547	0.0645695	0.00583039
cg01051524	2	106415145	NCK2;NCK2	5'UTR;5'UTR	0.123672	0.12058	0.00443818
cg01057573	5	118683890	TNFAIP8	Body	0.0925374	0.0859978	0.00517803
cg01083148	7	105705154			0.114277	0.104153	0.00334839
cg01087463	3	15676638	BTD	Body	0.114662	0.111679	0.00668707
cg01093786	11	96047698	MAML2	Body	0.0894019	0.0720719	0.00455824
cg01100951	4	15453598			0.0905711	0.0749253	0.00348227
cg01109763	4	3387281	RGS12;RGS12;RGS12	Body;Body;Body	0.0982351	0.0975747	0.00419342
cg01117269	10	416315	DIP2C	Body	0.0872878	0.0594301	0.00751592
cg01120308	11	85780971	PICALM;PICALM	TSS1500;TSS1500	0.112754	0.103216	0.00285518
cg01132484	3	176916496	TBL1XR1	TSS1500	0.177938	0.192269	0.0107653
cg01145394	13	34492460	RFC3	Body	0.0935016	0.0780954	0.00358517
cg01156249	16	4714794	MGRN1;MGRN1;MGRN1;MGRN1	Body;Body;Body;Body	0.0868075	0.0674185	0.00681909
cg01176363	20	62369445	LIME1	Body	0.0973791	0.0795978	0.00673029
cg01182683	12	52586635	KRT80;KRT80	TSS1500;TSS1500	0.114018	0.120473	0.0044336
cg01211124	13	25874859	NUPL1;NUPL1	TSS1500;TSS1500	0.0942431	0.0840167	0.00866366
cg01225779	5	179238472	SQSTM1;SQSTM1	5'UTR;5'UTR	0.136091	0.133051	0.0147111
cg01230890	2	183584043	DNAJC10	Body	0.101773	0.0889137	0.0077903
cg01232145	3	71027078	FOXP1	Body	0.0934983	0.0675991	0.00966469
cg01233897	5	56060091			0.0903123	0.072331	0.00403966
cg01234251	11	86581441			0.0871025	0.0788448	0.00438832
cg01250845	11	82708076	RAB30	Body	0.0955505	0.0869971	0.00523627
cg01265662	2	197504046	CCDC150	TSS1500	0.0881959	0.0755565	0.00568334
cg01280098	15	69116504	MIR548H4	Body	0.0930369	0.0790408	0.00469943
cg01290136	4	53792016	SCFD2	Body	0.0938251	0.0945319	0.00240639
cg01298758	11	11862611	USP47	TSS1500	0.116992	0.11767	0.00351428
cg01301660	5	110886711			0.0910124	0.0927896	0.00272423
cg01309328	6	32811253	PSMB8;PSMB8	Body;Body	0.0927925	0.0854264	0.00414062
cg01324702	5	138290007	SIL1;SIL1	Body;Body	0.108023	0.10075	0.00397926
cg01334831	13	114832833	RASA3	Body	0.0964198	0.0896368	0.00457369
cg01335597	19	1944192	CSNK1G2	5'UTR	0.094569	0.0867295	0.00875826
cg01344162	13	111471413			0.0900078	0.0774358	0.00486466
cg01345727	13	52734018	NEK3;NEK3;NEK3;NEK3	TSS1500;TSS200;TSS200;TSS200	0.12171	0.0977117	0.0130625
cg01346718	22	38713874	CSNK1E;CSNK1E	5'UTR;TSS1500	0.0906234	0.0888325	0.00223368
cg01351337	10	103657412	C10orf76	Body	0.123963	0.114583	0.00763768
cg01385312	7	5393918	TNRC18	Body	0.0864113	0.0451878	0.00886059
cg01393939	1	87803705	LMO4	Body	0.089614	0.0631926	0.0165767
cg01393945	5	10457034	ROPN1L	Body	0.127456	0.124909	0.00718702
cg01396065	3	193789440			0.0867237	0.0900418	0.00469671
cg01405879	10	441309	DIP2C	Body	0.0862291	0.0919838	0.00507855
cg01408486	5	139027024	CXXC5	TSS1500	0.103712	0.100771	0.00346908
cg01420491	2	20834624	HS1BP3	Body	0.121819	0.118839	0.00355207
cg01421994	8	90916395	OSGIN2;OSGIN2	5'UTR;Body	0.0920325	0.0823347	0.00645749
cg01424889	12	58211193	AVIL	TSS1500	0.102364	0.0921876	0.00668912
cg01432692	1	232674637			0.108639	0.127937	0.00402053
cg01436551	3	125037763	ZNF148	5'UTR	0.0924731	0.0605769	0.0108173
cg01439754	2	112293267			0.10997	0.108192	0.00271701
cg01441777	22	38714416	CSNK1E;CSNK1E	TSS1500;TSS1500	0.0900972	0.078462	0.00324263
cg01446692	9	14723496	CER1	TSS1500	0.0975149	0.0850763	0.00414869
cg01446731	15	80770633	ARNT2	Body	0.100819	0.0878831	0.00846822
cg01447350	16	70680108	IL34	TSS1500	0.090123	0.0880281	0.00415034
cg01448881	1	160084263	ATP1A2	TSS1500	0.093382	0.0984832	0.00268907
cg01449715	13	51491406	RNASEH2B;RNASEH2B	Body;Body	0.103168	0.094631	0.00379134
cg01464186	10	52191661	SGMS1	5'UTR	0.144406	0.14605	0.00731647
cg01468426	8	41896277	MYST3;MYST3;MYST3	Body;Body;Body	0.101978	0.0853428	0.00783368
cg01481000	1	33514858			0.0872349	0.0612825	0.00660102
cg01481646	10	82217548	TSPAN14;TSPAN14	5'UTR;5'UTR	0.0975224	0.077671	0.00434063
cg01487468	6	14622793			0.0969423	0.091903	0.00270865
cg01492538	7	2774543	GNA12	Body	0.0930256	0.0851185	0.00382728
cg01502872	6	33173119	HSD17B8	Body	0.132879	0.106735	0.00791311
cg01512787	11	36476319	PRR5L;PRR5L;PRR5L;PRR5L	Body;Body;Body;Body	0.0875132	0.0750663	0.00432259
cg01513392	20	21488198			0.0988904	0.097381	0.00499947
cg01515060	6	76319793	SENP6;SENP6	Body;Body	0.116712	0.115199	0.00353982
cg01519261	21	36421467	RUNX1;RUNX1	5'UTR;1stExon	0.0976076	0.0950603	0.00227674
cg01537645	1	217110605	ESRRG;ESRRG;ESRRG	5'UTR;5'UTR;5'UTR	0.0948357	0.0857146	0.00498403
cg01538305	14	100658948			0.0903838	0.0676905	0.00710591
cg01541178	13	95358498			0.101992	0.0920437	0.00501449
cg01553004	14	77495672	C14orf4	TSS1500	0.103245	0.109427	0.00462426
cg01567509	1	15104223	KIAA1026;KIAA1026	Body;Body	0.0910162	0.0919691	0.0051469
cg01576275	22	43409880			0.0859391	0.0798406	0.00334048
cg01595951	5	54834655			0.0953776	0.0779157	0.00618813
cg01607932	3	5027597			0.0893298	0.0908614	0.00400154
cg01612883	12	125023115			0.115635	0.112334	0.00266558
cg01616394	12	125138263			0.116998	0.1051	0.00428963
cg01652514	13	114831142	RASA3	Body	0.0933173	0.0741922	0.00404724
cg01657995	6	31804883	C6orf48;C6orf48;SNORD52	5'UTR;5'UTR;Body	0.0936549	0.0804421	0.00479668
cg01659052	11	122722312	CRTAM	Body	0.0938036	0.0884885	0.00232015
cg01686553	12	126672876			0.0921016	0.103582	0.00374085
cg01695279	15	83733816	BTBD1;BTBD1	Body;Body	0.119339	0.114628	0.0062945
cg01696603	6	125623444	HDDC2	TSS200	0.103199	0.0926401	0.00302515
cg01698392	17	76871734	TIMP2	Body	0.0889456	0.0722088	0.00443602
cg01700124	3	193620954			0.101987	0.0954206	0.00691713
cg01701649	16	48589954	N4BP1	Body	0.0882399	0.0765246	0.00323281
cg01702055	6	13303065			0.0921113	0.089814	0.00318181
cg01703736	2	20649480			0.119662	0.115298	0.0119181
cg01704580	22	35934952			0.090875	0.0800815	0.00378965
cg01711344	11	67770404	UNC93B1	Body	0.0932555	0.0736373	0.00864845
cg01716296	4	151133530	DCLK2;DCLK2	Body;Body	0.0961161	0.0740621	0.0051304
cg01726465	1	100827739	CDC14A;CDC14A;CDC14A	Body;Body;Body	0.106557	0.100882	0.00401371
cg01733570	7	24797656	DFNA5;DFNA5;DFNA5	TSS1500;TSS200;TSS200	0.0949028	0.088346	0.00238412
cg01741688	2	109781768	SH3RF3	Body	0.0996577	0.104677	0.00339553
cg01790464	14	23623935	SLC7A8;SLC7A8	Body;TSS1500	0.0996105	0.100492	0.00263554
cg01796800	17	55595732	MSI2;MSI2	Body;Body	0.0906204	0.0830086	0.00352629
cg01799015	19	707791	PALM;PALM	TSS1500;TSS1500	0.0933458	0.0798922	0.0039402
cg01800253	22	22290866	PPM1F	Body	0.0926116	0.0901637	0.00536456
cg01808849	5	16857119	MYO10	Body	0.0893116	0.0401458	0.0126846
cg01808969	7	4786364	FOXK1	Body	0.0955091	0.0863888	0.00368587
cg01821113	2	218277531	DIRC3	Body	0.0892287	0.0911669	0.00232426
cg01823120	6	97752691	MIR548H3	Body	0.0887759	0.0714881	0.00396717
cg01823853	7	27646144	HIBADH	Body	0.0885429	0.0887306	0.00400615
cg01827633	2	219610103	TTLL4	Body	0.103565	0.108465	0.00580262
cg01842890	6	30292264	HCG18;HCG18	Body;Body	0.0901326	0.0571577	0.0090669
cg01851450	6	146864335	RAB32	TSS1500	0.0859612	0.0897207	0.00530455
cg01861509	10	73849626	SPOCK2;SPOCK2	TSS1500;TSS1500	0.0941024	0.0852635	0.00361328
cg01862311	8	26308815			0.102003	0.0954341	0.00491787
cg01866434	5	55479377	ANKRD55	Body	0.0947239	0.0939606	0.00580642
cg01878019	1	200763765	CAMSAP1L1	Body	0.117119	0.101326	0.00674128
cg01881525	1	2191558	SKI	Body	0.111637	0.124845	0.00500803
cg01883155	17	74565009	ST6GALNAC2	Body	0.114581	0.101212	0.00809942
cg01883989	2	208019901	KLF7	Body	0.0996513	0.079223	0.0053165
cg01890417	1	91488275	ZNF644;ZNF644;ZNF644	TSS1500;TSS1500;TSS1500	0.121326	0.120977	0.00440211
cg01893100	3	167799377	GOLIM4	Body	0.0959106	0.0885009	0.00660922
cg01900030	7	92412319	CDK6;CDK6	Body;Body	0.122981	0.128282	0.00568926
cg01904243	14	74251254	C14orf43	5'UTR	0.0905021	0.0605703	0.00881057
cg01910727	1	226842455	ITPKB	Body	0.0980451	0.101743	0.00213525
cg01912455	22	24128528	SMARCB1;SMARCB1	TSS1500;TSS1500	0.118498	0.118601	0.00463214
cg01916632	6	107781506	PDSS2	TSS1500	0.0860614	0.0620732	0.00463555
cg01920536	3	39222754			0.121775	0.11486	0.00575166
cg01922645	7	74488324	WBSCR16	Body	0.0916599	0.101406	0.00357227
cg01924596	5	31854504	PDZD2	Body	0.0948271	0.0844219	0.0082602
cg01924952	2	8627933			0.098481	0.093415	0.00552208
cg01940297	8	129061191	MIR1207;PVT1	TSS1500;Body	0.112856	0.116495	0.00315327
cg01942372	2	109203501	LIMS1	TSS1500	0.0943913	0.0863065	0.00351247
cg01944137	14	64974907	ZBTB1;ZBTB1	5'UTR;5'UTR	0.0923168	0.0842751	0.00450762
cg01948978	1	203712327	ATP2B4;ATP2B4	3'UTR;3'UTR	0.15819	0.158302	0.00324325
cg01956386	4	5056767	STK32B	Body	0.0912323	0.0767973	0.00425836
cg01957971	8	26214431	PPP2R2A	Body	0.114295	0.118492	0.00923731
cg01959716	6	167038658	RPS6KA2;RPS6KA2	Body;Body	0.0862574	0.0806243	0.00507341
cg01963224	14	71791671			0.0868301	0.0652966	0.00360197
cg01968525	11	46575582	AMBRA1	5'UTR	0.0870902	0.0709387	0.00601299
cg01971590	8	102898712	NCALD;NCALD;NCALD;NCALD;NCALD;NCALD;NCALD	5'UTR;5'UTR;5'UTR;5'UTR;5'UTR;5'UTR;5'UTR	0.0930921	0.0730985	0.00470969
cg01975858	12	15907517	EPS8	5'UTR	0.101046	0.07961	0.00508751
cg01981108	8	146020112			0.101421	0.0282665	0.0224074
cg01983248	5	43482804	C5orf28	5'UTR	0.0966888	0.0830759	0.00621004
cg01986630	16	53946263	FTO	Body	0.0885678	0.0677494	0.00508775
cg01994750	11	95500778			0.0888714	0.0725868	0.00480806
cg02000032	7	130563521	MIR29B1	TSS1500	0.0882473	0.0774789	0.00356047
cg02002240	5	77864819	LHFPL2	5'UTR	0.0963332	0.0864371	0.00770839
cg02003183	14	103415882	CDC42BPB	Body	0.0932511	0.0819687	0.00536198
cg02013781	6	11810820			0.0911655	0.0838204	0.003139
cg02019444	21	35016787	ITSN1;ITSN1	5'UTR;5'UTR	0.0990674	0.077024	0.00638716
cg02039987	2	157291262	GPD2	TSS1500	0.107771	0.0925589	0.00389078
cg02047803	5	141018369	RELL2;RELL2	Body;Body	0.0908865	0.0870231	0.00203501
cg02050917	1	2173571	SKI	Body	0.119651	0.098313	0.00462471
cg02053964	12	124950784	NCOR2;NCOR2	Body;Body	0.111624	0.116527	0.00634835
cg02061820	3	152046751	MBNL1;MBNL1;MBNL1;MBNL1;MBNL1;MBNL1;MBNL1	Body;Body;Body;Body;Body;Body;Body	0.128908	0.106452	0.0070688
cg02068351	6	132832336	STX7	5'UTR	0.0923141	0.081713	0.00466673
cg02069619	2	11885266	LPIN1	TSS1500	0.0926196	0.0727918	0.00610928
cg02072495	15	60689285	ANXA2;ANXA2;ANXA2;ANXA2	5'UTR;5'UTR;Body;5'UTR	0.121545	0.116739	0.00802887
cg02075791	10	93174498	LOC100188947;HECTD2;HECTD2	Body;Body;Body	0.086945	0.0801805	0.00342399
cg02077669	1	66730524	PDE4B;PDE4B;PDE4B	Body;Body;Body	0.128594	0.145896	0.00633012
cg02083836	1	87617350	LOC339524	Body	0.0993134	0.0943239	0.00449724
cg02085507	19	6739192	TRIP10	TSS1500	0.099857	0.0898691	0.00925561
cg02086790	16	375327	AXIN1;AXIN1	Body;Body	0.0880278	0.0805554	0.00316426
cg02093062	10	99496557	ZFYVE27;ZFYVE27;ZFYVE27	TSS1500;TSS1500;TSS1500	0.149538	0.142647	0.00459909
cg02096552	1	223168232	DISP1	Body	0.105922	0.0941866	0.00658991
cg02108620	3	42002230	ULK4	5'UTR	0.104781	0.0887884	0.00824596
cg02110529	17	56769696	TEX14;RAD51C;TEX14;RAD51C	TSS1500;TSS1500;TSS1500;TSS1500	0.10702	0.101554	0.00440607
cg02111433	16	53947953	FTO	Body	0.101487	0.0853098	0.0061449
cg02116283	2	111979319			0.0922225	0.0970181	0.00417976
cg02116768	17	80545322	FOXK2	Body	0.0919454	0.0681894	0.00810014
cg02116794	10	32341127	KIF5B	Body	0.122239	0.113263	0.00541936
cg02124746	9	91615137	S1PR3	5'UTR	0.0971956	0.103221	0.00245502
cg02135122	10	76642824	MYST4	Body	0.108123	0.106212	0.00628041
cg02138953	10	75666279			0.0893489	0.0987383	0.00253312
cg02140384	1	61518897			0.0915642	0.0566673	0.00852957
cg02147208	6	21662648			0.0902897	0.0665538	0.0108105
cg02161701	15	90199179	KIF7	TSS1500	0.0951036	0.100533	0.00390952
cg02165670	13	94764647	GPC6	Body	0.0920191	0.0775581	0.00552959
cg02175033	14	70098523	KIAA0247	5'UTR	0.101709	0.103958	0.00540914
cg02180979	10	73575440	CDH23	3'UTR	0.103432	0.0864785	0.0108485
cg02192117	7	5458719	TNRC18	Body	0.094191	0.0815678	0.00406131
cg02196422	2	85764282			0.103456	0.0984569	0.00443371
cg02206807	11	3961397	STIM1	Body	0.0905668	0.0793937	0.00326676
cg02207155	14	80854710			0.0968119	0.0900917	0.00415428
cg02210149	6	32096599	ATF6B;ATF6B;FKBPL	TSS1500;TSS1500;Body	0.0903133	0.0859811	0.00430898
cg02227026	8	8173791			0.0939094	0.0905426	0.00267523
cg02227034	10	128080679			0.102676	0.0742417	0.011168
cg02232206	16	30788293			0.0940912	0.0812163	0.00312414
cg02232751	11	18415742	LDHA;LDHA;LDHA;LDHA;LDHA	TSS200;TSS200;TSS200;TSS200;TSS200	0.0881936	0.0780914	0.0014282
cg02235918	6	72043561			0.147963	0.13676	0.00583451
cg02272851	10	3797471			0.0970913	0.095013	0.00469882
cg02280859	1	1711185	NADK	TSS1500	0.0896988	0.0885811	0.00273362
cg02283238	5	118691126	TNFAIP8;TNFAIP8	Body;TSS1500	0.0991197	0.0919005	0.00360218
cg02291020	10	81963408	ANXA11;ANXA11;ANXA11	5'UTR;5'UTR;5'UTR	0.134145	0.133306	0.00641404
cg02299195	11	48185069	PTPRJ	Body	0.0915335	0.0716734	0.00827313
cg02299497	14	69095570			0.130287	0.108903	0.0118152
cg02301292	16	66186364			0.088989	0.0840857	0.00364978
cg02303067	5	36882196	NIPBL;NIPBL	5'UTR;5'UTR	0.0983677	0.0765131	0.00993093
cg02317299	17	1390182	MYO1C;MYO1C;MYO1C	5'UTR;Body;TSS1500	0.0869719	0.0796334	0.00501836
cg02318535	17	56832804	PPM1E	TSS1500	0.110657	0.106553	0.0020922
cg02322205	12	52640110	KRT7	Body	0.090047	0.086013	0.00315292
cg02326058	8	8993102			0.0878382	0.0854964	0.00317406
cg02329430	15	73921385	NPTN;NPTN;NPTN;NPTN	Body;Body;Body;Body	0.121927	0.113547	0.00369143
cg02338778	2	23840763	KLHL29	Body	0.0981584	0.0756659	0.01292
cg02348119	17	78003528	TBC1D16	5'UTR	0.0867291	0.0707477	0.00421114
cg02354658	5	95151391	GLRX;GLRX	3'UTR;3'UTR	0.0873203	0.0786691	0.00499374
cg02357541	3	127769619			0.0998214	0.0902976	0.00655953
cg02360001	7	39683993	RALA	5'UTR	0.110699	0.103532	0.00494282
cg02360367	1	2180027	SKI	Body	0.109415	0.107989	0.0064393
cg02363950	1	156676793	CRABP2	TSS1500	0.102672	0.096377	0.00256704
cg02365303	5	147052498	JAKMIP2	5'UTR	0.0882707	0.0807178	0.00329747
cg02371631	2	202748718	CDK15	Body	0.113846	0.116546	0.00565101
cg02379856	4	114505779	CAMK2D;CAMK2D;CAMK2D;CAMK2D;CAMK2D;CAMK2D	Body;Body;Body;Body;Body;Body	0.124297	0.1145	0.00344375
cg02382532	6	42110867	C6orf132	TSS200	0.0865471	0.0740434	0.00410809
cg02385173	11	76571534	ACER3	TSS1500	0.0896809	0.0870163	0.00291132
cg02385661	19	13215729	TRMT1;TRMT1;TRMT1	3'UTR;3'UTR;3'UTR	0.104964	0.080407	0.00505916
cg02392882	15	29031879			0.101293	0.108532	0.00611528
cg02402946	13	21035079	CRYL1	Body	0.101113	0.0945954	0.00828065
cg02407342	17	42988784	GFAP;GFAP	Body;Body	0.139512	0.120693	0.0105147
cg02411937	8	42575546	CHRNB3	Body	0.0959255	0.104404	0.00454009
cg02412616	22	46422752			0.0909787	0.0872233	0.00364578
cg02412810	12	217788	IQSEC3;IQSEC3	Body;5'UTR	0.108142	0.103477	0.00501997
cg02415651	6	164255065			0.0926054	0.0902936	0.00377903
cg02417857	3	181326706	SOX2OT	TSS1500	0.108928	0.120206	0.0044289
cg02422603	13	114890566	RASA3	Body	0.116144	0.116788	0.00441109
cg02433406	12	48096050	RPAP3;RPAP3;RPAP3	Body;5'UTR;Body	0.0903018	0.0777343	0.00782217
cg02434314	17	26577760			0.0981719	0.0741039	0.0112683
cg02451516	16	74657147	RFWD3	3'UTR	0.0865125	0.0688626	0.00521003
cg02452500	11	13161927			0.13688	0.14636	0.00360171
cg02474195	3	43391449	SNRK;SNRK	3'UTR;3'UTR	0.0894812	0.0789044	0.00301917
cg02482730	17	75473577	SEPT9;SEPT9;SEPT9;SEPT9;SEPT9;SEPT9;SEPT9	Body;5'UTR;Body;Body;Body;Body;Body	0.11861	0.111076	0.00485625
cg02484352	5	131599890	PDLIM4;PDLIM4	Body;Body	0.0876765	0.084809	0.00296386
cg02486855	15	67356942	SMAD3	TSS1500	0.116965	0.0961697	0.00834526
cg02494582	10	128061835	ADAM12;ADAM12	Body;Body	0.0995781	0.0959765	0.00365078
cg02495415	13	24638119			0.105675	0.101422	0.00413437
cg02515217	17	57918600	MIR21	TSS200	0.0940781	0.0798057	0.00487841
cg02519625	13	114191747	TMCO3	Body	0.0988528	0.0933519	0.00378264
cg02523270	3	193987651			0.109283	0.0944354	0.00732127
cg02526551	1	224031795	TP53BP2;TP53BP2	Body;5'UTR	0.0997066	0.0808415	0.00430075
cg02530407	8	103344822	UBR5	Body	0.0871588	0.0719625	0.00352819
cg02539829	2	197787991	PGAP1	Body	0.121024	0.0961683	0.017386
cg02540537	7	112121259	C7orf53;C7orf53;C7orf53	1stExon;5'UTR;5'UTR	0.105889	0.100046	0.00439061
cg02546690	11	17834480	SERGEF	Body	0.105625	0.109614	0.00376078
cg02549628	4	88896208	SPP1;SPP1;SPP1	TSS1500;TSS1500;TSS1500	0.0938767	0.0855193	0.00420709
cg02551745	3	156809115			0.0976014	0.0859279	0.00454309
cg02553302	6	32019840	TNXB	Body	0.117026	0.0858862	0.014297
cg02573468	15	41224537	DLL4	Body	0.0912508	0.0786414	0.00336358
cg02578162	16	3927429	CREBBP;CREBBP	Body;Body	0.111803	0.0997611	0.0043037
cg02579706	3	187960622	LPP;LPP;LPP	5'UTR;5'UTR;5'UTR	0.0896255	0.0864553	0.0030192
cg02611282	7	28338985	CREB5;CREB5	5'UTR;1stExon	0.0906251	0.0711194	0.00312278
cg02620335	17	25583370			0.0860147	0.0823233	0.00333221
cg02629791	13	107332814			0.0874528	0.0694539	0.00561482
cg02632314	13	41593416	ELF1;ELF1	5'UTR;1stExon	0.099711	0.0920326	0.00512327
cg02636004	3	119747339	GSK3B;GSK3B	Body;Body	0.0923848	0.0788027	0.00421804
cg02645034	2	121334054			0.0966652	0.0914851	0.00552431
cg02647929	16	4714080	MGRN1;MGRN1;MGRN1;MGRN1	Body;Body;Body;Body	0.104382	0.0862733	0.00550098
cg02652344	9	123553595	FBXW2	5'UTR	0.0864064	0.0849223	0.00355593
cg02655397	11	64859700			0.142209	0.138289	0.0122111
cg02669055	8	39848333	IDO2	Body	0.0936498	0.0805441	0.00466193
cg02673850	1	211828484			0.0899942	0.0767094	0.00352126
cg02711929	10	124220396	HTRA1	TSS1500	0.129477	0.111121	0.00682135
cg02712587	15	40268421	EIF2AK4	Body	0.0993514	0.105196	0.00468299
cg02723617	7	150755897	CDK5;CDK5;SLC4A2	TSS1500;TSS1500;TSS1500	0.12895	0.120118	0.00166606
cg02734505	12	54763081	ZNF385A;ZNF385A;ZNF385A	3'UTR;3'UTR;3'UTR	0.0953215	0.077757	0.00798433
cg02738272	4	41645242	LIMCH1;LIMCH1;LIMCH1;LIMCH1;LIMCH1	Body;Body;Body;Body;Body	0.100473	0.109048	0.00314666
cg02741291	16	4901809	UBN1;UBN1	5'UTR;TSS1500	0.0920884	0.0725334	0.00726623
cg02744945	13	32738953	FRY	Body	0.101189	0.103414	0.00210805
cg02747612	19	23578679	ZNF91	TSS1500	0.0903799	0.084057	0.00850815
cg02747901	5	157005623			0.124952	0.120564	0.00403372
cg02747950	15	63526883	RAB8B	Body	0.113953	0.109542	0.00353254
cg02757100	12	54670786	CBX5	5'UTR	0.0871723	0.0871269	0.00564363
cg02762634	17	26458796	NLK	Body	0.102333	0.0921462	0.00627584
cg02767634	5	179036637	RUFY1;RUFY1;RUFY1	3'UTR;3'UTR;3'UTR	0.105081	0.102885	0.0048535
cg02776119	7	131016452	MKLN1;MKLN1	Body;Body	0.114527	0.119284	0.00635909
cg02783838	10	11248175	CUGBP2;CUGBP2;CUGBP2;CUGBP2	Body;Body;Body;Body	0.0927258	0.0941169	0.00201794
cg02784232	3	169897975	PHC3	Body	0.0942931	0.0835485	0.00295392
cg02787980	8	28174814	PNOC;PNOC	5'UTR;1stExon	0.101369	0.0991814	0.00419152
cg02789515	17	25620677	WSB1;WSB1	TSS1500;TSS1500	0.0908209	0.0721436	0.00786804
cg02794358	2	54816818	SPTBN1;SPTBN1	Body;Body	0.0897655	0.0698338	0.00533183
cg02806733	2	231731972	ITM2C;ITM2C;ITM2C	Body;Body;Body	0.0922844	0.0868329	0.0022967
cg02821342	7	130793551	MKLN1;FLJ43663	TSS1500;Body	0.101363	0.0841403	0.00515218
cg02825887	9	34591041	CNTFR;CNTFR	TSS1500;TSS1500	0.104363	0.0983544	0.00593286
cg02827132	16	1052529			0.0872934	0.0718203	0.00427293
cg02830749	4	154451068	KIAA0922;KIAA0922	Body;Body	0.12141	0.130898	0.00557599
cg02849401	11	19668740	NAV2	Body	0.128273	0.113612	0.00394845
cg02855207	11	73087016	RELT;RELT	TSS1500;TSS1500	0.101609	0.100019	0.00307901
cg02857726	3	149088388	TM4SF1	Body	0.117092	0.106209	0.00623823
cg02858132	3	136469005	STAG1	5'UTR	0.0901781	0.0700601	0.00852203
cg02864619	17	78933961	RPTOR;RPTOR	Body;Body	0.0947732	0.0885838	0.00449663
cg02871827	4	7862659	AFAP1;AFAP1	Body;Body	0.0999451	0.0784564	0.00596019
cg02880877	6	125623484	HDDC2	TSS1500	0.0862691	0.069248	0.00564759
cg02882766	8	18952314			0.0934619	0.0890424	0.00282693
cg02895724	18	48719384	MEX3C	Body	0.1245	0.101464	0.00458859
cg02899011	14	59223051			0.092479	0.083721	0.00411591
cg02902865	1	12679132	DHRS3	TSS1500	0.0962214	0.0977779	0.00365911
cg02902946	20	57617168	SLMO2	Body	0.0863447	0.0688855	0.00485535
cg02904701	1	94375598	GCLM	TSS1500	0.109122	0.0983058	0.00496469
cg02911387	7	101723207	CUX1;CUX1;CUX1	Body;Body;Body	0.0863099	0.078722	0.00300152
cg02930667	2	219671206	CYP27A1	Body	0.106781	0.0972391	0.00807937
cg02935494	14	73956710	C14orf169;HEATR4	TSS1500;Body	0.0896699	0.0808685	0.00466786
cg02938926	16	19897553	GPRC5B	TSS1500	0.123832	0.11989	0.00529278
cg02951695	10	134400351	INPP5A	Body	0.111142	0.104285	0.00480475
cg02953769	6	56591641	DST;DST;DST;DST	Body;Body;Body;Body	0.0859674	0.0781749	0.0044168
cg02960777	7	77562848	PHTF2;PHTF2;PHTF2	Body;Body;Body	0.0860405	0.0912075	0.00235665
cg02968606	14	36298812	BRMS1L	Body	0.109425	0.105211	0.00743944
cg02971546	4	8200774	SH3TC1	TSS1500	0.101018	0.0863186	0.00530036
cg02973961	16	65152965	CDH11	5'UTR	0.102253	0.101318	0.00347033
cg02974085	1	222990921			0.09519	0.0697925	0.00552716
cg02977524	1	234747788			0.109617	0.109335	0.000851688
cg02981368	3	47821224	SMARCC1	Body	0.0992113	0.0752517	0.00741547
cg02992067	16	53856169	FTO	Body	0.0898506	0.0933408	0.0033495
cg03003434	6	159141722	SYTL3	Body	0.105246	0.113594	0.0038069
cg03006953	10	77842199	C10orf11	Body	0.0994609	0.0855737	0.00597922
cg03012556	15	93579395			0.0967823	0.0821343	0.00754888
cg03015358	10	119088971	PDZD8	Body	0.0922948	0.0682419	0.0104673
cg03023681	8	124551501	FBXO32	Body	0.107421	0.104579	0.00451327
cg03024301	6	52440589	TRAM2	Body	0.124639	0.129354	0.00332443
cg03039127	3	100123156	LNP1	5'UTR	0.111781	0.0971159	0.00577567
cg03041510	7	107636217	LAMB1	Body	0.11447	0.113861	0.00441466
cg03044533	11	96065844	MAML2	Body	0.15341	0.162839	0.00590382
cg03047616	2	230281966	DNER	Body	0.0867789	0.0908263	0.00279676
cg03048162	7	122070359	CADPS2;CADPS2;CADPS2	Body;Body;Body	0.0869136	0.0784537	0.00310793
cg03048432	14	51290751	NIN;NIN;NIN;NIN	5'UTR;5'UTR;TSS1500;5'UTR	0.171572	0.179275	0.00397963
cg03049691	17	27039032	PROCA1	TSS200	0.108937	0.119748	0.00370265
cg03050022	15	55559759	RAB27A;RAB27A;RAB27A;RAB27A	5'UTR;5'UTR;5'UTR;5'UTR	0.0948092	0.0928803	0.00347486
cg03052078	6	147527113	STXBP5;STXBP5	Body;Body	0.0868537	0.0907871	0.00234015
cg03065308	6	137538584	IFNGR1	Body	0.101563	0.0942649	0.00522259
cg03068319	6	17600252	FAM8A1	TSS1500	0.0928147	0.0869032	0.00150555
cg03071146	2	54010103	LOC100302652;ASB3;ASB3	Body;5'UTR;5'UTR	0.0865669	0.063475	0.00588302
cg03074946	12	120687694	PXN;PXN;PXN;PXN	5'UTR;Body;1stExon;Body	0.0949325	0.0791815	0.00361561
cg03082779	20	45947025	ZMYND8;LOC100131496;ZMYND8;ZMYND8	Body;TSS1500;Body;Body	0.0909173	0.0912731	0.00202441
cg03096954	16	85347426			0.0901006	0.0776823	0.00355134
cg03108070	6	33245490	B3GALT4	1stExon	0.0958147	0.0918636	0.00323712
cg03116016	16	15583606	C16orf45	Body	0.0896148	0.0901293	0.00500826
cg03122427	10	97552565	ENTPD1;ENTPD1;ENTPD1;ENTPD1;ENTPD1;ENTPD1;ENTPD1	Body;Body;Body;5'UTR;5'UTR;5'UTR;Body	0.0875646	0.0732951	0.00446686
cg03124636	6	30711426	IER3;FLOT1	3'UTR;TSS1500	0.0990703	0.0735073	0.00508897
cg03128029	2	203143288	NOP58	Body	0.0983387	0.0963983	0.00381816
cg03131767	12	123446272	ABCB9;ABCB9;ABCB9	5'UTR;5'UTR;5'UTR	0.0958193	0.0786023	0.0036818
cg03138955	8	19170250	SH2D4A	TSS1500	0.0866208	0.0703811	0.00485413
cg03143060	3	52805638	NEK4	TSS1500	0.0873469	0.0832265	0.00228532
cg03151709	6	30686511	MDC1	TSS1500	0.0908141	0.0866061	0.00458894
cg03155112	7	47556928	TNS3	5'UTR	0.0963907	0.0939622	0.00539828
cg03155301	11	12776288	TEAD1	5'UTR	0.0912535	0.084896	0.00374295
cg03156170	17	55673870	MSI2;MSI2	Body;Body	0.0938356	0.0772605	0.00619644
cg03158194	2	203773242	WDR12	Body	0.0885757	0.0688158	0.00486914
cg03160656	4	24772661			0.109044	0.102938	0.00906144
cg03164001	2	26358652	RAB10	3'UTR	0.107127	0.101006	0.00439312
cg03191504	2	101922427	RNF149	Body	0.112737	0.110228	0.00631152
cg03202732	11	63655087	MARK2;MARK2;MARK2;MARK2;MARK2	TSS1500;Body;Body;Body;Body	0.0951874	0.0925776	0.00449413
cg03210210	5	118690955	TNFAIP8;TNFAIP8	Body;TSS1500	0.0958512	0.0860446	0.00699518
cg03213374	12	8112512			0.101881	0.0842797	0.0054682
cg03216884	6	56514787	DST;DST;DST;DST	Body;Body;Body;Body	0.11243	0.106002	0.00357913
cg03223100	2	178137973			0.092832	0.0947522	0.00525108
cg03223894	1	205410136			0.114747	0.107778	0.00287737
cg03230175	2	157291462	GPD2;GPD2	TSS1500;TSS1500	0.114531	0.110929	0.0035913
cg03236137	17	75401367	SEPT9;SEPT9;SEPT9;SEPT9;SEPT9	Body;Body;Body;Body;Body	0.0888003	0.0925305	0.00241165
cg03243768	11	9115107	FLJ46111	TSS1500	0.122047	0.129498	0.00429502
cg03256198	1	230283231	GALNT2	Body	0.135103	0.126835	0.00341438
cg03257293	1	226927663	ITPKB	TSS1500	0.10908	0.123592	0.00696019
cg03263514	22	19711036	GP1BB;SEPT5	TSS200;3'UTR	0.101779	0.104044	0.00673128
cg03268697	17	75160330	SEC14L1;SEC14L1;SEC14L1;SEC14L1	Body;Body;Body;Body	0.0974994	0.0928672	0.00521708
cg03269320	16	85385321			0.101067	0.0813601	0.00925128
cg03278299	11	945202	AP2A2	Body	0.130817	0.118667	0.00716757
cg03279903	16	81743671	CMIP;CMIP	3'UTR;3'UTR	0.0896642	0.0597941	0.0088657
cg03289764	12	9799858	LOC374443	TSS1500	0.0872659	0.0750179	0.00382756
cg03290131	10	112263831	DUSP5	Body	0.0936651	0.0867441	0.0058396
cg03290827	17	75180760	SEC14L1;SEC14L1;SEC14L1;SEC14L1;SEC14L1	Body;Body;TSS1500;Body;Body	0.0938909	0.0858155	0.0042043
cg03292992	11	33759043	CD59;CD59;CD59;CD59	TSS1500;TSS1500;TSS1500;TSS1500	0.0896994	0.086175	0.00542063
cg03296935	3	195946851	OSTalpha	Body	0.0893721	0.0857672	0.00249835
cg03301165	16	19712046	C16orf62	3'UTR	0.0859444	0.0920273	0.00254215
cg03302448	10	11046334	CUGBP2	TSS1500	0.086408	0.0887528	0.00367094
cg03306486	19	1467952	APC2	Body	0.104928	0.0879974	0.0126016
cg03309455	8	88845118			0.113396	0.111522	0.00466652
cg03312059	11	95971779	MAML2	Body	0.0912818	0.0857747	0.00574216
cg03312643	3	181659350			0.0906086	0.0727715	0.00636773
cg03323067	2	218767655	TNS1	5'UTR	0.0996431	0.090326	0.00460354
cg03325407	1	114423726	BCL2L15	3'UTR	0.096764	0.0880349	0.00217942
cg03342208	13	95358540			0.0977025	0.0801418	0.00560206
cg03358636	3	197474006	KIAA0226	5'UTR	0.0976327	0.103281	0.00356195
cg03368758	4	16900733	LDB2;LDB2	TSS1500;TSS1500	0.0952279	0.0970256	0.00381992
cg03371275	11	95974543	MAML2	Body	0.097675	0.0812174	0.00535264
cg03375002	7	73623876	LAT2;LAT2;LAT2	TSS1500;TSS1500;TSS1500	0.0877107	0.0748091	0.00420919
cg03380518	1	33894461			0.0946911	0.0895965	0.00293314
cg03385262	4	128890086	C4orf29	5'UTR	0.0869858	0.0677005	0.00576851
cg03387145	15	100465995			0.104525	0.0695525	0.0131341
cg03393445	8	19249545	SH2D4A	Body	0.0859915	0.0703691	0.00431721
cg03397724	16	375541	AXIN1;AXIN1	Body;Body	0.0928798	0.0774994	0.00642619
cg03403093	2	99132041	INPP4A;INPP4A;INPP4A;INPP4A	5'UTR;5'UTR;5'UTR;5'UTR	0.105459	0.0980894	0.00367354
cg03413355	15	56537579			0.100081	0.094669	0.00531177
cg03414898	10	75793477	VCL;VCL	Body;Body	0.106674	0.0976344	0.00543124
cg03416521	20	19958192	RIN2	Body	0.0940572	0.0906848	0.0029572
cg03438552	6	32805548	TAP2;TAP2	Body;Body	0.0897415	0.090942	0.00261853
cg03448915	16	66583078	TK2	Body	0.109298	0.101594	0.00212259
cg03454863	20	42604284	TOX2;TOX2;TOX2;TOX2	Body;Body;Body;Body	0.0943546	0.0900377	0.00350665
cg03475293	6	7051303			0.0872842	0.0808339	0.00569014
cg03492136	12	111137054			0.0922764	0.0796087	0.00447661
cg03499808	11	73020459	ARHGEF17	1stExon	0.0916498	0.0734311	0.00705457
cg03517776	2	64834430			0.0964484	0.099548	0.00535014
cg03517918	1	19946398	C1orf151	Body	0.0896259	0.0821344	0.00235846
cg03519879	14	74227499	C14orf43;C14orf43	5'UTR;TSS1500	0.0863396	0.0786198	0.00236943
cg03527802	16	29819931	MAZ;MAZ	Body;Body	0.102309	0.0891351	0.00295428
cg03529189	12	64292138	SRGAP1	Body	0.097214	0.0792714	0.00745734
cg03532030	2	242824433			0.0863203	0.0596113	0.0112328
cg03535255	16	87492531	ZCCHC14	Body	0.0891914	0.0583346	0.010006
cg03536711	1	221509067	LOC400804	Body	0.0949688	0.087058	0.00561522
cg03538814	19	34667843	LSM14A;LSM14A	Body;Body	0.0907579	0.0786026	0.00577435
cg03540589	3	39192364	CSRNP1	5'UTR	0.0961842	0.0892096	0.00354411
cg03549739	2	86163631			0.0916291	0.0948194	0.00254699
cg03550773	14	35163458			0.0960201	0.0862333	0.00323385
cg03579446	8	126216633	NSMCE2	Body	0.108848	0.0792848	0.0139652
cg03580292	4	174411723			0.123723	0.110238	0.00432723
cg03581797	14	81893864			0.0872375	0.0814394	0.00332737
cg03586820	1	16679780	FBXO42	TSS1500	0.0920378	0.0712596	0.00355993
cg03587907	9	138986185	NACC2	5'UTR	0.10816	0.105929	0.00377382
cg03590237	6	52439807	TRAM2	Body	0.123171	0.103396	0.00509248
cg03590328	7	2684462	TTYH3	Body	0.104242	0.100432	0.00215925
cg03601549	16	78627941	WWOX	Body	0.0882196	0.0897263	0.00660936
cg03607573	11	93471889	TAF1D	Body	0.103095	0.096618	0.00261763
cg03611060	1	59281067			0.108054	0.0325726	0.0297647
cg03613618	8	97658325	PGCP	5'UTR	0.136955	0.137809	0.0032549
cg03621504	12	116571240	MED13L	Body	0.0973582	0.104242	0.00241266
cg03626208	12	2443169	CACNA1C;CACNA1C;CACNA1C;CACNA1C;CACNA1C;CACNA1C;CACNA1C;CACNA1C;CACNA1C;CACNA1C;CACNA1C;CACNA1C;CACNA1C;CACNA1C;CACNA1C;CACNA1C;CACNA1C;CACNA1C;CACNA1C;CACNA1C;CACNA1C;CACNA1C;CACNA1C	Body;Body;Body;Body;Body;Body;Body;Body;Body;Body;Body;Body;Body;Body;Body;Body;Body;Body;Body;Body;Body;Body;Body	0.111683	0.0976161	0.00600545
cg03630736	17	74069290	SRP68	TSS1500	0.106651	0.0813765	0.00916955
cg03630790	3	30702018	TGFBR2;TGFBR2	Body;Body	0.0892598	0.0936671	0.00443179
cg03631457	10	20230737	PLXDC2	Body	0.0927344	0.0593714	0.0091856
cg03636234	8	101271359	RNF19A;RNF19A	Body;Body	0.106855	0.115784	0.00199173
cg03637218	5	115209107	AP3S1	Body	0.0896023	0.0824101	0.0043856
cg03652336	4	141017399	MAML3	Body	0.0931038	0.0868891	0.00395341
cg03653573	5	131762326	C5orf56	Body	0.108853	0.105579	0.00430826
cg03655142	1	153950843	JTB	TSS1500	0.100668	0.0834311	0.00525041
cg03658003	16	48407651	SIAH1	5'UTR	0.0883004	0.0878082	0.00219862
cg03658557	4	96012317	BMPR1B	5'UTR	0.125952	0.114228	0.00841036
cg03664994	2	55246602	RTN4;RTN4;RTN4;RTN4	Body;Body;Body;Body	0.0899728	0.0823852	0.00481216
cg03667871	1	198125222	NEK7	TSS1500	0.100588	0.0958662	0.00701689
cg03683087	10	114746071	TCF7L2;TCF7L2;TCF7L2;TCF7L2;TCF7L2;TCF7L2	Body;Body;Body;Body;Body;Body	0.134635	0.136864	0.00651029
cg03685771	4	1236678	CTBP1;CTBP1	Body;5'UTR	0.0987973	0.0681712	0.0130018
cg03691338	10	50344050			0.0882377	0.0695479	0.00574978
cg03691756	8	91688967			0.0944334	0.0974227	0.00325269
cg03699074	16	88849875	FAM38A	Body	0.0859422	0.0753652	0.00398893
cg03704073	11	121960000	LOC399959	Body	0.0993837	0.085294	0.00531306
cg03707696	10	81075467	ZMIZ1	3'UTR	0.090173	0.0725792	0.0062463
cg03708045	8	48595620	KIAA0146	Body	0.104556	0.0915422	0.00607589
cg03714676	8	48174649	KIAA0146	Body	0.0972977	0.0939941	0.00258291
cg03723716	11	111609239	PPP2R1B;PPP2R1B	Body;3'UTR	0.118498	0.111602	0.00403873
cg03724728	17	38231199	THRA;THRA	Body;Body	0.0903283	0.0839592	0.00316126
cg03738384	16	84628969	COTL1	Body	0.0985618	0.0704158	0.0078964
cg03745372	3	57197870	IL17RD	Body	0.0923211	0.0758286	0.00497515
cg03760308	6	76310551	SENP6;SENP6	TSS1500;TSS1500	0.0953636	0.0875395	0.0019102
cg03772567	1	55676815	USP24	Body	0.146988	0.147469	0.00573937
cg03776082	2	136884116			0.105352	0.0886076	0.00597822
cg03781224	3	127481599	MGLL;MGLL	Body;Body	0.106431	0.112199	0.00333722
cg03786920	20	2113886	STK35	3'UTR	0.143899	0.143939	0.00337778
cg03792964	3	73836161			0.0913174	0.0758845	0.00481904
cg03797115	4	110625010	CASP6;CASP6	TSS1500;TSS1500	0.113089	0.106043	0.00433429
cg03797139	6	139472304	HECA	Body	0.0868293	0.0747504	0.0045598
cg03809954	10	21801394			0.0897579	0.0918562	0.00534223
cg03812676	11	67254381	AIP	Body	0.104426	0.0989947	0.0043727
cg03816370	2	190616071	OSGEPL1	Body	0.0902247	0.0760016	0.00488388
cg03819134	5	957584			0.0862999	0.0741087	0.00555405
cg03822873	7	128899554	AHCYL2;AHCYL2	Body;Body	0.0979528	0.0633973	0.00637592
cg03829559	2	54681906			0.0952865	0.0916929	0.00479081
cg03836455	10	80684576			0.0927008	0.0877432	0.00750317
cg03845363	17	17753516	TOM1L2;TOM1L2	Body;Body	0.137531	0.135003	0.00211428
cg03846076	5	172743837	STC2	3'UTR	0.0927766	0.0759796	0.00589375
cg03852144	5	95159639	GLRX;GLRX	TSS1500;TSS1500	0.119826	0.106598	0.0069772
cg03860038	10	134231517			0.123662	0.0963403	0.00724908
cg03862437	3	194353432	TMEM44;TMEM44;TMEM44;TMEM44	Body;Body;Body;Body	0.0937728	0.081081	0.00380247
cg03867607	12	56554439	MYL6;MYL6	3'UTR;Body	0.0957176	0.0960554	0.00316589
cg03877767	2	11680057	GREB1;GREB1	5'UTR;TSS200	0.138144	0.108496	0.00767874
cg03879180	2	24713283			0.0950925	0.085932	0.00336216
cg03883275	10	49608385	MAPK8;MAPK8;MAPK8;MAPK8	TSS1500;TSS1500;TSS1500;TSS1500	0.098773	0.0854553	0.00556855
cg03889013	10	134143489			0.102531	0.0793173	0.0126491
cg03906681	15	38378237			0.0948365	0.0843397	0.00446227
cg03915740	8	129050605	PVT1	Body	0.129157	0.132518	0.00716039
cg03935096	16	9048985	USP7	Body	0.096522	0.0868504	0.00386765
cg03941745	16	30442009	DCTPP1	TSS1500	0.149742	0.136991	0.0105507
cg03957124	6	37016869			0.0900918	0.0922011	0.00322343
cg03960326	8	42065741	PLAT;PLAT	TSS1500;TSS1500	0.0931396	0.0941894	0.00341403
cg03962463	1	110906299	SLC16A4	3'UTR	0.0918148	0.0974021	0.00532637
cg03971555	1	9788769	PIK3CD	3'UTR	0.0875838	0.0852382	0.00495774
cg03981685	1	87615654	LOC339524	Body	0.101241	0.0999287	0.00478295
cg03984758	4	57944634	IGFBP7	Body	0.0989767	0.0771054	0.0101853
cg03987605	1	243639212	SDCCAG8	Body	0.0968955	0.109695	0.0042553
cg03989451	5	71402641	MAP1B	TSS1500	0.119672	0.103283	0.00565964
cg03992114	13	113343376	ATP11A;ATP11A	TSS1500;TSS1500	0.0970427	0.0751153	0.00728512
cg04011338	2	238777587	RAMP1	Body	0.109282	0.0831558	0.00906517
cg04025970	8	8727303	MFHAS1	Body	0.103946	0.0956171	0.00399216
cg04035064	2	46243113	PRKCE	Body	0.0932904	0.0705819	0.00600113
cg04041639	17	80817577	TBCD	Body	0.0989739	0.0927372	0.00308746
cg04046364	12	58210661	AVIL	TSS1500	0.0894082	0.0818701	0.00325029
cg04049542	11	66532827	C11orf80	Body	0.0987537	0.0601234	0.0157438
cg04051396	12	93130178	PLEKHG7	TSS200	0.091476	0.082009	0.00684581
cg04056757	17	73361703	GRB2;GRB2	Body;Body	0.107875	0.104683	0.00520164
cg04064032	10	114846876	TCF7L2;TCF7L2;TCF7L2;TCF7L2;TCF7L2;TCF7L2	Body;Body;Body;Body;Body;Body	0.107082	0.0955966	0.00423579
cg04065210	7	35074628	DPY19L1	Body	0.0982147	0.10591	0.00347718
cg04077692	1	243570771	SDCCAG8	Body	0.100359	0.0937742	0.00323908
cg04078118	22	40439969	TNRC6B	TSS1500	0.102668	0.0877893	0.00498334
cg04087571	11	116723030	SIK3	Body	0.106331	0.0973909	0.00626605
cg04093633	15	82469848	EFTUD1;EFTUD1	Body;Body	0.114256	0.0970586	0.00488643
cg04103993	2	196934154	DNAH7	TSS1500	0.0934365	0.0748008	0.00515305
cg04111102	1	66153794			0.126656	0.124084	0.00254686
cg04117986	5	149517768	PDGFRB	5'UTR	0.110889	0.104813	0.00140617
cg04118119	13	47371987	ESD	TSS1500	0.102365	0.097665	0.0025016
cg04121731	16	31886923	ZNF267	Body	0.0909794	0.0970309	0.00593745
cg04124457	15	56036455	PRTG	TSS1500	0.0959182	0.0986111	0.00387491
cg04132186	3	184322709			0.093825	0.0708912	0.00490895
cg04142296	8	38757532	PLEKHA2	TSS1500	0.121521	0.0871861	0.0114072
cg04146883	11	46062035	PHF21A;PHF21A	Body;Body	0.0976225	0.0847718	0.00588558
cg04158698	1	201523041			0.108641	0.105372	0.00314958
cg04168675	2	225809655	DOCK10	Body	0.0973691	0.0729497	0.0073889
cg04172771	8	50892702	SNTG1	5'UTR	0.0990853	0.09029	0.00409258
cg04173396	8	61821400			0.125108	0.143662	0.00669617
cg04200485	11	95900374	MAML2	Body	0.0904806	0.0772555	0.00327614
cg04202511	16	68117991	NFATC3;NFATC3;NFATC3;NFATC3	TSS1500;TSS1500;TSS1500;TSS1500	0.0976976	0.0831176	0.00484343
cg04206257	3	118627022	IGSF11;IGSF11	Body;Body	0.102118	0.0896417	0.00752438
cg04212846	21	36168008	RUNX1;RUNX1	Body;Body	0.0977679	0.108996	0.00355811
cg04214305	17	19235050	EPN2;EPN2;EPN2	Body;Body;Body	0.0918558	0.0807594	0.00394791
cg04233620	21	46629219	ADARB1;ADARB1;ADARB1;ADARB1;ADARB1;ADARB1;ADARB1	Body;Body;Body;Body;Body;Body;Body	0.0903914	0.0682349	0.00333802
cg04244170	3	100116021	TOMM70A	Body	0.0916594	0.0883304	0.0057217
cg04248332	1	31423071	SNORD103A;PUM1;PUM1	TSS1500;Body;Body	0.0980488	0.089147	0.00554792
cg04249993	13	49019949	LPAR6;RB1	TSS1500;Body	0.092425	0.0651251	0.0100458
cg04250837	1	231765185	TSNAX-DISC1;DISC1;DISC1;DISC1;TSNAX-DISC1;DISC1;DISC1;DISC1;DISC1;TSNAX-DISC1;DISC1;DISC1;TSNAX-DISC1;DISC1;TSNAX-DISC1;DISC1;DISC1;DISC1;DISC1;DISC1;TSNAX-DISC1;TSNAX-DISC1;DISC1;DISC1;DISC1;DISC1;DISC1;TSNAX-DISC1;DISC1;DISC1;DISC1	Body;Body;Body;Body;Body;Body;Body;Body;Body;Body;Body;Body;Body;Body;Body;Body;Body;Body;Body;Body;Body;Body;Body;Body;Body;Body;Body;Body;Body;Body;Body	0.107521	0.109711	0.00584552
cg04252044	3	188664747			0.0872759	0.0826142	0.00281972
cg04258189	11	125071481	PKNOX2	5'UTR	0.107576	0.106497	0.00468723
cg04258520	14	103868351	MARK3;MARK3;MARK3;MARK3;MARK3	Body;Body;Body;Body;Body	0.108256	0.119459	0.00819559
cg04259706	13	100545517	CLYBL	3'UTR	0.090258	0.0886103	0.00296251
cg04260676	1	1774322	GNB1	5'UTR	0.0873679	0.0913312	0.00455398
cg04270489	11	85827505			0.103288	0.0942925	0.00495257
cg04286737	20	4665645	PRNP;PRNP;PRNP;PRNP	TSS1500;TSS1500;TSS1500;TSS1500	0.0934139	0.0975336	0.00213746
cg04294971	17	80006775	RFNG	Body	0.0866126	0.0755476	0.00494444
cg04304687	5	125350677			0.115132	0.118696	0.005113
cg04304779	4	187621799	FAT1	Body	0.0983401	0.0950011	0.00457671
cg04308687	1	100231682	FRRS1	TSS1500	0.0863986	0.0830086	0.0047509
cg04308938	20	52185464	ZNF217	3'UTR	0.0860417	0.0568878	0.011317
cg04319611	3	171784422	FNDC3B;FNDC3B	5'UTR;5'UTR	0.103789	0.102822	0.00469955
cg04340651	15	93617080	RGMA;RGMA;RGMA;RGMA;RGMA;RGMA;RGMA	1stExon;Body;5'UTR;TSS200;TSS200;TSS1500;5'UTR	0.09019	0.0881887	0.00209568
cg04365699	3	177320997			0.173465	0.166099	0.00577768
cg04370247	10	126308552	FAM53B	3'UTR	0.0907898	0.0861502	0.00426474
cg04376360	2	12147243			0.101403	0.10411	0.00339736
cg04376887	16	88868839	CDT1	TSS1500	0.108873	0.0815333	0.00565211
cg04383058	11	67273507	PITPNM1;PITPNM1	TSS1500;TSS1500	0.0982248	0.102912	0.0040298
cg04384112	16	75339383	CFDP1	Body	0.0868482	0.0658799	0.00522685
cg04387597	17	72443179	GPRC5C;GPRC5C	3'UTR;3'UTR	0.0865962	0.086332	0.0020035
cg04388901	3	48056973	MAP4;MAP4;MAP4	5'UTR;5'UTR;5'UTR	0.0960719	0.0813096	0.00750228
cg04388970	7	32541235	AVL9	Body	0.0974676	0.0872665	0.00557778
cg04399632	16	11837547	TXNDC11	TSS1500	0.0924887	0.077222	0.00607573
cg04403423	1	116917619	ATP1A1;ATP1A1	Body;Body	0.14987	0.136088	0.00775998
cg04418434	6	7110773	RREB1;RREB1;RREB1;RREB1	5'UTR;5'UTR;5'UTR;5'UTR	0.108803	0.108476	0.00265477
cg04422741	3	151102836	MED12L;P2RY12	Body;TSS1500	0.0923563	0.0878343	0.0071764
cg04425094	3	124732722	HEG1	Body	0.0860342	0.0612742	0.00858505
cg04425710	8	27630920	ESCO2;CCDC25	TSS1500;TSS1500	0.0924076	0.0836218	0.0032437
cg04428071	17	80225377	CSNK1D;CSNK1D	Body;Body	0.0926933	0.0769836	0.00792089
cg04431143	3	37986017	CTDSPL;CTDSPL	Body;Body	0.0960609	0.0841513	0.00721596
cg04434593	11	67139546	LOC100130987;CLCF1;CLCF1	Body;Body;5'UTR	0.0868308	0.0700343	0.00533903
cg04441847	2	38976288	SFRS7	Body	0.118127	0.111707	0.00836736
cg04446653	3	181500537			0.0937857	0.0771631	0.00304129
cg04450855	11	9288306	DENND5A	TSS1500	0.090802	0.0793039	0.00384643
cg04452203	4	114332844			0.144864	0.138837	0.004173
cg04452534	5	56133370	MAP3K1	Body	0.125052	0.122275	0.00616345
cg04460364	17	8370017	NDEL1;NDEL1	Body;Body	0.0914066	0.0880247	0.00252101
cg04461197	3	172635656	SPATA16	Body	0.0972762	0.078788	0.00541095
cg04468334	7	149414901	KRBA1	5'UTR	0.0944893	0.0840623	0.00434321
cg04470557	5	131630995	SLC22A4	Body	0.127132	0.130255	0.00487892
cg04471919	7	21584483	DNAH11	Body	0.094594	0.0807609	0.00462221
cg04498511	1	203768441	ZC3H11A	5'UTR	0.105343	0.102831	0.00399539
cg04502852	8	131450313			0.096299	0.0880969	0.0024048
cg04510049	5	178000774	COL23A1	Body	0.109209	0.0603565	0.0191169
cg04515608	11	48129067	PTPRJ;PTPRJ	Body;Body	0.121279	0.138333	0.0052836
cg04522625	3	64751651	MIR548A2	Body	0.0887183	0.0972836	0.00393618
cg04525002	17	6066300			0.0883259	0.0634224	0.00694793
cg04543131	15	67073942	SMAD6;SMAD6;SMAD6	3'UTR;3'UTR;Body	0.103967	0.0765851	0.0132685
cg04544196	8	52807648	PCMTD1	5'UTR	0.119467	0.104463	0.00642733
cg04550626	10	74118550			0.0953464	0.0875843	0.00789505
cg04554122	3	137938348	ARMC8;ARMC8;ARMC8	Body;Body;Body	0.112895	0.113915	0.0036991
cg04554564	17	19990302	CYTSB;CYTSB	TSS200;TSS200	0.103217	0.0863777	0.00442774
cg04555107	14	70130327	KIAA0247	Body	0.0873249	0.0918874	0.00415778
cg04563996	3	57093519	ARHGEF3;SPATA12	5'UTR;TSS1500	0.100893	0.0896906	0.00562265
cg04566826	19	34289872	KCTD15;KCTD15;KCTD15	5'UTR;5'UTR;5'UTR	0.118196	0.111842	0.0044792
cg04570362	1	9871402	CLSTN1;CLSTN1	Body;Body	0.106487	0.0803044	0.00957553
cg04570735	19	18334849	PDE4C;PDE4C;PDE4C	5'UTR;Body;Body	0.101441	0.0961277	0.00267173
cg04572930	7	4754834	FOXK1	Body	0.115291	0.0948808	0.0137699
cg04573851	1	33934436			0.140129	0.143527	0.00585805
cg04580443	11	115547056			0.120311	0.107195	0.00574218
cg04582136	3	42233192	TRAK1;TRAK1	Body;Body	0.102846	0.0999324	0.00346085
cg04583467	12	70644019	CNOT2	5'UTR	0.0924625	0.0633116	0.00813688
cg04590036	5	31442709	RNASEN;RNASEN	Body;Body	0.101919	0.0964509	0.00667478
cg04599041	6	131228375	EPB41L2;EPB41L2;EPB41L2	Body;Body;Body	0.109476	0.0959635	0.00649323
cg04604708	7	137638053	CREB3L2	Body	0.104169	0.100422	0.00323974
cg04609993	6	131259261	EPB41L2;EPB41L2;EPB41L2	Body;Body;Body	0.116882	0.102384	0.00853857
cg04619120	8	62520228	ASPH;ASPH	Body;Body	0.108087	0.0928081	0.00702791
cg04627863	2	234741670			0.0909435	0.0946547	0.00175687
cg04648494	2	74228640			0.0989762	0.0902408	0.00350382
cg04649598	11	78803866	ODZ4	5'UTR	0.0934171	0.100395	0.00345529
cg04650676	17	75315486	SEPT9;SEPT9;SEPT9	5'UTR;TSS200;Body	0.0967551	0.0707363	0.00582214
cg04657183	2	175636905			0.0991015	0.0744514	0.00446874
cg04658055	2	68590957	PLEK	TSS1500	0.109121	0.107668	0.0033243
cg04658856	6	16242468	GMPR	Body	0.102043	0.102658	0.00240213
cg04661457	12	92531553			0.110797	0.0521678	0.0161907
cg04663956	17	29669756	NF1;NF1	Body;Body	0.0945667	0.0899535	0.0077968
cg04673465	4	85570164	CDS1	3'UTR	0.103315	0.0872587	0.00585861
cg04677410	11	95846117	MAML2	Body	0.104903	0.110046	0.0049982
cg04683068	2	25527080	DNMT3A;DNMT3A;DNMT3A	Body;Body;Body	0.110564	0.0865225	0.00778105
cg04721825	17	64464487	PRKCA	Body	0.0895553	0.0838532	0.00653661
cg04722215	2	97205147	ARID5A	Body	0.0869327	0.0722361	0.00437583
cg04724319	17	1009219	ABR;ABR;ABR	Body;Body;Body	0.10471	0.0966247	0.00215532
cg04728310	19	45947905			0.100032	0.086841	0.00491764
cg04728863	14	58863362	TOMM20L	Body	0.0962909	0.0841532	0.00588078
cg04733681	6	160423822	IGF2R	Body	0.0868222	0.0843351	0.00805547
cg04741118	12	96720813	CDK17;CDK17	Body;Body	0.0947002	0.080609	0.00394448
cg04741211	2	42399049	EML4;EML4	Body;Body	0.0983788	0.0920093	0.00330162
cg04756223	2	46325268	PRKCE	Body	0.086678	0.0928294	0.00571521
cg04756491	14	23385384	RBM23;RBM23;RBM23	5'UTR;5'UTR;5'UTR	0.086314	0.0699738	0.00493342
cg04761746	4	141177756	SCOC	TSS1500	0.0878783	0.081046	0.00480326
cg04786142	1	234908381			0.122773	0.117521	0.00578987
cg04789950	16	89439392	ANKRD11	5'UTR	0.0882424	0.0619368	0.00845538
cg04813697	10	22920025	PIP4K2A	Body	0.121255	0.109328	0.00658234
cg04816311	7	1066650	C7orf50;C7orf50;C7orf50	Body;Body;Body	0.0868119	0.0651233	0.00803438
cg04834204	2	69423553	ANTXR1	Body	0.109043	0.0935511	0.00468792
cg04836714	1	230386762	GALNT2	Body	0.0867683	0.074018	0.0049465
cg04847478	10	133735188			0.0903012	0.0716669	0.00480138
cg04851465	1	212408609			0.118544	0.122007	0.00254955
cg04853218	14	55769688	FBXO34;FBXO34	5'UTR;5'UTR	0.121719	0.11927	0.00428582
cg04855678	3	195946921	OSTalpha	Body	0.0880158	0.0739597	0.00571577
cg04857881	16	47344826	ITFG1	Body	0.0945526	0.0839166	0.00589584
cg04858164	15	57324333	TCF12;TCF12;TCF12;TCF12	Body;Body;Body;Body	0.0988	0.0834439	0.0072878
cg04863514	17	17137465	FLCN;FLCN	5'UTR;5'UTR	0.095199	0.0861377	0.00361064
cg04863679	3	176759870	TBL1XR1	Body	0.0981283	0.103939	0.00396473
cg04864152	17	19247902	MIR1180;B9D1	TSS200;Body	0.0873832	0.0796652	0.00373134
cg04869949	2	198045286	ANKRD44	Body	0.0982364	0.0983651	0.00530468
cg04879722	3	114597503	ZBTB20;ZBTB20	5'UTR;5'UTR	0.112893	0.109658	0.00485761
cg04896165	12	24968745	BCAT1	3'UTR	0.0927031	0.0740157	0.00982616
cg04902405	1	203768517	ZC3H11A	5'UTR	0.0939125	0.0770953	0.00516914
cg04910149	12	118502338	VSIG10	3'UTR	0.0994583	0.0877007	0.00412012
cg04915300	2	157314925	GPD2;GPD2	5'UTR;5'UTR	0.0979878	0.0827752	0.00455279
cg04915566	21	36421472	RUNX1;RUNX1	5'UTR;1stExon	0.104787	0.101823	0.00259924
cg04921578	13	101143257	PCCA;PCCA	Body;Body	0.101044	0.093793	0.00255373
cg04936009	2	223846845			0.0920574	0.100583	0.00329752
cg04939326	11	73278053	FAM168A	5'UTR	0.0965754	0.0898329	0.0030085
cg04942791	13	110533824			0.101474	0.0609734	0.0125173
cg04949193	6	157469080	ARID1B;ARID1B;ARID1B	Body;Body;Body	0.09434	0.0967527	0.00346652
cg04958055	14	69404437	ACTN1;ACTN1;ACTN1	Body;Body;Body	0.140562	0.128491	0.00385547
cg04958191	8	62627892	ASPH;ASPH;ASPH;ASPH;ASPH	TSS1500;TSS1500;TSS1500;TSS1500;TSS1500	0.112123	0.109112	0.00362389
cg04960065	4	185189300			0.109514	0.0955697	0.00766595
cg04985582	21	15645988	ABCC13;ABCC13	TSS200;TSS200	0.087	0.0764997	0.00574652
cg04988216	1	64471626	ROR1;ROR1	Body;Body	0.0893541	0.0918195	0.00463893
cg04988273	20	32308529	PXMP4;PXMP4	TSS1500;TSS1500	0.0902637	0.0846513	0.00211271
cg04994795	1	8404050	SLC45A1	Body	0.0873077	0.072297	0.00386976
cg05005382	16	841550	CHTF18	Body	0.0942807	0.0490794	0.01415
cg05006755	16	4233246			0.0973825	0.0932591	0.00443042
cg05009605	2	48434367			0.134989	0.146329	0.00408114
cg05010648	7	73446865	ELN;ELN;ELN;ELN;ELN	Body;Body;Body;Body;Body	0.106055	0.10148	0.00395144
cg05036993	14	102729885	RAGE	Body	0.102822	0.0774964	0.00828244
cg05038268	11	66885281	KDM2A;KDM2A	TSS1500;TSS1500	0.0979664	0.0975137	0.00482641
cg05048043	3	188198457	LPP;LPP;LPP	Body;Body;Body	0.0901909	0.0870845	0.00318091
cg05056545	16	51214487			0.100547	0.0830681	0.00704513
cg05057534	2	28497669	BRE;BRE;BRE;BRE;BRE	Body;Body;Body;Body;Body	0.10306	0.0923194	0.00559034
cg05068848	4	23335733			0.0972555	0.0963937	0.00501012
cg05075308	4	185329364	IRF2	Body	0.135509	0.129844	0.00675888
cg05083852	16	81480610	CMIP	Body	0.119805	0.10329	0.00464301
cg05091585	13	45507332			0.111087	0.091872	0.00462246
cg05111779	14	72990359	RGS6	Body	0.0966571	0.0897433	0.00344362
cg05117124	16	30590996			0.0943052	0.0803157	0.00617542
cg05117638	6	113952661			0.126092	0.117852	0.00510774
cg05128379	11	36491550			0.0971446	0.0885652	0.00584891
cg05152903	12	10872218	CSDA;CSDA	Body;Body	0.0880735	0.0797747	0.00417285
cg05161923	12	11909593	ETV6	Body	0.0863526	0.0781296	0.00307785
cg05163093	17	66289980	ARSG	5'UTR	0.0995566	0.0858944	0.00665832
cg05173058	15	93573245			0.0950975	0.0920185	0.0033096
cg05191655	4	38162793			0.0898306	0.0818553	0.00279819
cg05205842	4	38673130	KLF3	5'UTR	0.0967525	0.0797002	0.00414531
cg05206276	19	18389488			0.0882524	0.085112	0.0027691
cg05206789	4	87894298	AFF1	Body	0.117781	0.108448	0.00524099
cg05214235	11	12737685	TEAD1	5'UTR	0.100781	0.0785063	0.00564983
cg05232694	20	48809539			0.0899346	0.0827229	0.00471118
cg05233324	2	8628196			0.0892922	0.0827752	0.0021701
cg05237374	14	66980127	GPHN;GPHN	Body;Body	0.0938282	0.0833477	0.00399831
cg05239225	15	86022419	AKAP13;AKAP13	5'UTR;5'UTR	0.108565	0.100648	0.00505673
cg05242065	2	85060011	C2orf89	Body	0.0890607	0.082283	0.00384754
cg05242915	19	1263080			0.0928497	0.0697952	0.00541857
cg05244682	10	7839613	ATP5C1;ATP5C1	Body;Body	0.091759	0.0777766	0.00572366
cg05245650	2	37900205	CDC42EP3	TSS1500	0.104907	0.0895697	0.00570844
cg05254518	15	86245702	AKAP13;AKAP13;AKAP13	Body;Body;Body	0.0884079	0.0844396	0.00473855
cg05255351	5	1503979	LPCAT1	Body	0.114178	0.109847	0.00343427
cg05256304	11	116969870	SIK3	TSS1500	0.0972018	0.101595	0.00298828
cg05257260	4	114561619	CAMK2D;CAMK2D;CAMK2D;CAMK2D;CAMK2D;CAMK2D	Body;Body;Body;Body;Body;Body	0.0970226	0.107429	0.00285883
cg05262777	11	129119447			0.160391	0.17389	0.00419615
cg05265611	1	3129633	PRDM16;PRDM16	Body;Body	0.115513	0.0985985	0.00756303
cg05279513	11	9880619	SBF2	Body	0.0903985	0.0872932	0.00291282
cg05300184	12	125023792			0.16943	0.175236	0.0135774
cg05300440	1	27098693	ARID1A;ARID1A	Body;Body	0.0902359	0.0916258	0.00358644
cg05307752	2	144462886	ARHGAP15	Body	0.0909512	0.0947437	0.00386182
cg05343755	12	31800175	C12orf72;C12orf72	5'UTR;1stExon	0.103092	0.0901077	0.00292488
cg05350879	4	88451223	SPARCL1;SPARCL1	TSS1500;TSS1500	0.131297	0.134526	0.0062337
cg05356511	16	89375525	ANKRD11	Body	0.0900152	0.0696993	0.00456364
cg05363534	11	65210645	MIR612	TSS1500	0.102254	0.101482	0.00358344
cg05374982	1	31376412	SDC3	Body	0.10687	0.101597	0.00220153
cg05380759	3	45579354	LARS2	Body	0.0911564	0.0710523	0.00312795
cg05385282	1	201562364			0.093234	0.0953799	0.00242356
cg05385434	1	225998870	EPHX1	5'UTR	0.0920929	0.0851244	0.00424142
cg05393736	10	64892616	NRBF2	TSS1500	0.0945116	0.0785207	0.00502737
cg05393741	12	106985000	RFX4	Body	0.0899679	0.0481799	0.00821681
cg05395187	12	124913717	NCOR2;NCOR2	Body;Body	0.100858	0.0903828	0.00421142
cg05412222	14	105782817	PACS2;PACS2	Body;Body	0.0936225	0.0807182	0.00263128
cg05419385	12	27352945			0.108729	0.10242	0.00330864
cg05422796	18	5297381	ZFP161;ZFP161	TSS1500;TSS1500	0.0900343	0.0730939	0.00372015
cg05434641	16	56391437			0.100323	0.0829887	0.00704784
cg05438378	15	67383736	SMAD3	Body	0.088942	0.0893694	0.00269532
cg05444541	17	17804740	TOM1L2;TOM1L2	Body;Body	0.0916462	0.0869089	0.00308298
cg05450477	6	20426845	E2F3	Body	0.0911102	0.0913286	0.00358957
cg05488681	6	74289464			0.10796	0.0916307	0.00495101
cg05491166	11	19885901	NAV2;NAV2;NAV2	Body;Body;Body	0.0955048	0.0797116	0.00554899
cg05507566	2	36757828	CRIM1	Body	0.100893	0.101076	0.00425265
cg05512157	12	50901878	DIP2B	Body	0.118095	0.128297	0.00761402
cg05514531	3	81791282	GBE1	Body	0.0876515	0.0899939	0.00346239
cg05517527	2	28114462	BRE;RBKS;LOC100302650;BRE;BRE;BRE;BRE	5'UTR;TSS1500;TSS1500;5'UTR;5'UTR;5'UTR;5'UTR	0.0874525	0.0774932	0.00528643
cg05521150	4	11550611			0.0928848	0.0738935	0.00664063
cg05526364	3	129205070	IFT122;IFT122;IFT122;IFT122	Body;Body;Body;Body	0.0925955	0.0988999	0.00284135
cg05529278	21	28336181	ADAMTS5	Body	0.0901898	0.0838387	0.00301344
cg05538887	2	37416883	SULT6B1	TSS1500	0.088801	0.0821362	0.00367288
cg05539369	4	159689243	FNIP2	TSS1500	0.110325	0.104751	0.00445738
cg05551825	7	5735129	RNF216;RNF216	Body;Body	0.105713	0.088347	0.00367359
cg05571448	4	102227740	PPP3CA;PPP3CA;PPP3CA	Body;Body;Body	0.0876432	0.0889004	0.00547394
cg05573019	5	54601993	DHX29	Body	0.0984465	0.0698567	0.0113274
cg05584361	11	1481525	BRSK2	Body	0.0984552	0.0726165	0.00843406
cg05589489	12	89748821			0.0864596	0.0737865	0.00768111
cg05590156	5	14183868	TRIO	Body	0.0882324	0.0941019	0.00191671
cg05591126	17	45317262			0.0955033	0.0795361	0.00645061
cg05608790	7	69427388	AUTS2;AUTS2;AUTS2	Body;Body;Body	0.137299	0.138433	0.00826348
cg05612654	6	2375895			0.0881568	0.0673782	0.00639965
cg05622577	10	33710900			0.0947454	0.0896932	0.00413637
cg05623727	3	50126028	RBM5	TSS1500	0.171358	0.177934	0.00452061
cg05649922	1	27029290	ARID1A;ARID1A	Body;Body	0.0864078	0.0867648	0.00232453
cg05658707	3	11722129	VGLL4	Body	0.0914556	0.0536806	0.00963731
cg05658771	16	89884179	FANCA;FANCA	TSS1500;TSS1500	0.0923796	0.0771031	0.00708764
cg05659947	1	207262190	C4BPB;C4BPB;C4BPB;C4BPB;C4BPB	TSS1500;TSS1500;TSS200;TSS200;TSS1500	0.0913642	0.0772986	0.0050021
cg05663031	3	187453721	BCL6;BCL6;BCL6	5'UTR;5'UTR;TSS1500	0.0867239	0.0859762	0.00334909
cg05665651	16	89525202	ANKRD11	5'UTR	0.0867213	0.0827937	0.00314095
cg05669497	13	113655468	MCF2L;MCF2L	Body;Body	0.0861342	0.082114	0.0034962
cg05671018	15	52030641	LYSMD2;LYSMD2	5'UTR;TSS1500	0.10402	0.101067	0.00316562
cg05691004	2	201170426	SPATS2L;SPATS2L;SPATS2L;SPATS2L	TSS200;TSS1500;TSS1500;TSS1500	0.0971946	0.0916974	0.00784105
cg05694621	1	66767231	PDE4B;PDE4B;PDE4B	Body;Body;Body	0.0960831	0.0844302	0.00519087
cg05710512	5	32501420			0.102735	0.0957494	0.00551989
cg05738924	2	144995448	GTDC1;GTDC1;GTDC1	5'UTR;5'UTR;TSS1500	0.105129	0.10029	0.00546566
cg05756492	1	206729685	RASSF5;RASSF5;RASSF5	Body;TSS1500;Body	0.17163	0.175447	0.00542205
cg05778820	1	27471782	SLC9A1	Body	0.101809	0.092877	0.00304528
cg05779991	1	219887069			0.0885473	0.077807	0.00561748
cg05796704	1	11714218	FBXO44;FBXO2;FBXO44;FBXO44;FBXO44	TSS1500;Body;TSS1500;TSS1500;TSS1500	0.109312	0.0949328	0.00347553
cg05811904	7	137620397	CREB3L2	Body	0.0877815	0.0766488	0.00402054
cg05838308	5	135367668	TGFBI	Body	0.0897268	0.0728833	0.00328931
cg05838627	10	79800041	RPS24;RPS24;RPS24;RPS24;RPS24;RPS24	Body;3'UTR;3'UTR;Body;3'UTR;3'UTR	0.0998719	0.0733232	0.0106117
cg05840573	18	24124045	KCTD1;KCTD1;KCTD1	5'UTR;Body;5'UTR	0.0891815	0.0862233	0.00643792
cg05856777	4	110384438	SEC24B;SEC24B	Body;Body	0.0986497	0.100471	0.00340401
cg05862039	2	173792879	RAPGEF4;RAPGEF4	Body;Body	0.125464	0.132468	0.00868023
cg05873137	17	64901072			0.112458	0.113511	0.00411607
cg05876564	13	107144036	EFNB2	3'UTR	0.0896409	0.077602	0.00583329
cg05882586	11	120433356			0.0885255	0.0961543	0.00367277
cg05887431	8	82248311			0.0994593	0.114638	0.00503532
cg05890727	14	55764647	FBXO34;FBXO34	5'UTR;5'UTR	0.10101	0.102454	0.00552935
cg05890855	2	216783091			0.0957073	0.0824516	0.00394977
cg05914150	5	67522332	PIK3R1	TSS200	0.109787	0.101505	0.00306591
cg05935184	2	153350189	FMNL2	Body	0.127905	0.124615	0.00252572
cg05941376	5	167836834	WWC1;WWC1;WWC1	Body;Body;Body	0.113816	0.102359	0.00794081
cg05955436	20	17660838	RRBP1;RRBP1	5'UTR;5'UTR	0.103457	0.101236	0.00375871
cg05956058	5	60871066			0.0948234	0.0886405	0.00298472
cg05973398	21	36420164	RUNX1	Body	0.086287	0.0940449	0.00222238
cg05976481	12	92524968			0.0895794	0.0837197	0.00415355
cg05978306	17	1373774	MYO1C;MYO1C;MYO1C	Body;Body;Body	0.108232	0.0945735	0.00561219
cg05981651	3	48285449	ZNF589	Body	0.108365	0.105854	0.00462075
cg05997278	2	69304921	ANTXR1;ANTXR1;ANTXR1	Body;Body;Body	0.142095	0.152098	0.00468975
cg06011086	8	61823275			0.0923276	0.0825861	0.00506595
cg06013113	16	678127	RAB40C	3'UTR	0.0962901	0.0651182	0.00711257
cg06031041	7	4810741	FOXK1	3'UTR	0.0917636	0.0869371	0.00900278
cg06032302	5	131762646	C5orf56	Body	0.107846	0.0823462	0.00626496
cg06033659	20	61447661	COL9A3	TSS1500	0.100724	0.0718649	0.00614047
cg06042259	7	28165602	JAZF1	Body	0.0904867	0.0876323	0.00329764
cg06043512	8	12958533	DLC1;DLC1;DLC1	Body;Body;Body	0.091547	0.10019	0.00364851
cg06043908	8	49467831			0.113738	0.118329	0.00418409
cg06047655	2	43567990	THADA;THADA	Body;Body	0.106772	0.109814	0.00348627
cg06048193	13	81258755			0.0957931	0.102234	0.00580015
cg06049177	8	30583924	GSR	Body	0.0959187	0.0808298	0.00347496
cg06052090	7	55100608	EGFR;EGFR;EGFR;EGFR	Body;Body;Body;Body	0.104863	0.101166	0.0034681
cg06062378	5	112387002	MCC;MCC	Body;Body	0.126421	0.14111	0.0060143
cg06068392	3	119315590	PLA1A	TSS1500	0.0999609	0.0795009	0.0036648
cg06069310	3	38179874	ACAA1;ACAA1;ACAA1;MYD88	TSS1500;TSS1500;TSS1500;TSS200	0.0894342	0.0744789	0.00634208
cg06070445	3	187453772	BCL6;BCL6;BCL6	5'UTR;5'UTR;TSS1500	0.192261	0.190438	0.00509021
cg06071730	10	112021300	MXI1;MXI1;MXI1	Body;Body;Body	0.0965798	0.0672949	0.00889743
cg06079564	7	139468310	HIPK2;HIPK2	Body;Body	0.0904791	0.0849961	0.00257057
cg06095093	1	64539300	ROR1;ROR1	Body;Body	0.100593	0.0950889	0.00246833
cg06098276	17	76171208	TK1	Body	0.107939	0.0972351	0.00433078
cg06098801	16	19097036			0.106311	0.0920732	0.00641966
cg06102602	12	96895446			0.0990599	0.0842284	0.00535185
cg06103243	3	193923516			0.0910933	0.0768505	0.00506374
cg06107293	15	22915986	CYFIP1	5'UTR	0.101425	0.0774012	0.00708858
cg06121226	4	72134060	SLC4A4;SLC4A4	Body;Body	0.0943806	0.0986615	0.00554928
cg06122613	1	151297900	PI4KB	Body	0.0902306	0.0759703	0.00432021
cg06139099	10	134499505	INPP5A	Body	0.0860456	0.0727531	0.0055996
cg06139794	10	126303677			0.093485	0.0858785	0.0066225
cg06153538	2	176867886	KIAA1715	TSS1500	0.111478	0.105523	0.0109868
cg06160171	4	114902039	ARSJ	TSS1500	0.0935098	0.0943415	0.0025455
cg06160853	3	174155855			0.104364	0.102968	0.00691071
cg06163411	7	129691519	ZC3HC1	TSS1500	0.0915613	0.0774753	0.00678123
cg06169746	3	119419493			0.0941996	0.0871702	0.00238161
cg06175008	3	71116326	FOXP1	Body	0.133588	0.140579	0.00405911
cg06177297	3	148941020	CP	TSS1500	0.105901	0.103635	0.00397931
cg06178669	11	63334608			0.0887511	0.0915465	0.00359566
cg06179749	1	33799703	PHC2;PHC2	Body;Body	0.101415	0.100346	0.00546489
cg06183001	16	48406857	SIAH1	5'UTR	0.0891556	0.0729482	0.00875072
cg06187080	1	232573578	SIPA1L2	Body	0.106851	0.0955245	0.00729136
cg06188083	10	91093005	IFIT3;IFIT3	Body;Body	0.130928	0.122905	0.00439247
cg06191571	4	54854019	RPL21P44	TSS1500	0.0869202	0.081603	0.00341629
cg06204948	11	63656090	MARK2;MARK2;MARK2;MARK2;MARK2;MARK2	Body;1stExon;Body;5'UTR;Body;Body	0.115287	0.0732432	0.00863814
cg06206827	6	30709045	FLOT1	Body	0.0922698	0.0707496	0.00328574
cg06214007	1	89829308	GBP6	TSS200	0.0894094	0.0941002	0.00326463
cg06219670	11	95886395	MAML2	Body	0.0863187	0.0854624	0.00383632
cg06238667	8	29086832	KIF13B	Body	0.110762	0.10522	0.00665409
cg06259934	10	81034374	ZMIZ1	Body	0.0906166	0.0806531	0.00315564
cg06269419	17	77807201	CBX4	3'UTR	0.0903559	0.087604	0.00603067
cg06287775	7	4784174	FOXK1	Body	0.0931794	0.0760366	0.00727748
cg06315390	22	45704914	FAM118A;FAM118A	TSS1500;TSS200	0.0970668	0.0767818	0.00954415
cg06327814	7	112122217	C7orf53;C7orf53	5'UTR;5'UTR	0.103511	0.0944026	0.00394241
cg06329392	13	40762435			0.0875566	0.0822988	0.0063176
cg06373240	19	30162566	PLEKHF1	5'UTR	0.118807	0.100991	0.00582085
cg06376402	10	134404945	INPP5A	Body	0.0870598	0.0718144	0.00410236
cg06379435	19	3344273			0.134566	0.141022	0.005308
cg06380449	17	73255012	GGA3;GGA3	Body;Body	0.101224	0.0885753	0.00634943
cg06385583	2	12596843			0.0968842	0.0850443	0.0058673
cg06390643	3	185775470	ETV5	Body	0.0956717	0.0753034	0.00552336
cg06392241	12	93771346	NUDT4;NUDT4P1;NUDT4	TSS1500;TSS1500;TSS1500	0.0903041	0.0909968	0.00293613
cg06398242	2	46049176	PRKCE	Body	0.090216	0.0777155	0.00659025
cg06403317	10	114877652	TCF7L2;TCF7L2;TCF7L2;TCF7L2;TCF7L2;TCF7L2	Body;Body;Body;Body;Body;Body	0.0912473	0.0778091	0.00614714
cg06418113	18	43915901	RNF165	Body	0.0887896	0.0774429	0.00296905
cg06419268	1	206879950	MAPKAPK2;MAPKAPK2	Body;Body	0.104835	0.104458	0.00258307
cg06443678	17	55785087			0.0898249	0.0726555	0.0072218
cg06452419	17	55938940			0.0896143	0.0871184	0.00649902
cg06480942	7	73116029	STX1A;STX1A	Body;Body	0.106834	0.11163	0.00282741
cg06484274	3	142164840	XRN1;XRN1	Body;Body	0.0956047	0.0762998	0.00701326
cg06487334	6	155759026	NOX3	Body	0.0941357	0.0526127	0.0146475
cg06489912	12	51015475	DIP2B	Body	0.118736	0.101979	0.00837365
cg06499213	6	111888840	TRAF3IP2;TRAF3IP2;TRAF3IP2;TRAF3IP2;TRAF3IP2	Body;Body;Body;TSS1500;Body	0.0998464	0.103115	0.00449262
cg06507678	5	114919500	TMED7-TICAM2;TICAM2;TMED7-TICAM2	Body;5'UTR;Body	0.106282	0.0905306	0.00373531
cg06508867	16	87814178			0.109669	0.0942118	0.00421858
cg06512263	6	20709867	CDKAL1	Body	0.0912796	0.0698916	0.00525906
cg06521347	8	128139451			0.0899244	0.0887955	0.00440655
cg06527318	1	25349006			0.0969535	0.0821605	0.00480867
cg06528816	2	47242277	TTC7A	Body	0.103976	0.106332	0.00236773
cg06534586	5	130664529	CDC42SE2;CDC42SE2	5'UTR;5'UTR	0.0887389	0.0723556	0.00462164
cg06535003	6	106042314			0.08617	0.0865282	0.0015036
cg06535102	1	95101861			0.087105	0.0919325	0.00251654
cg06537131	1	182204144			0.0954357	0.0984936	0.00348345
cg06539629	10	95753015	PLCE1	TSS1500	0.100043	0.0898057	0.00322038
cg06545477	1	2440127	PANK4	3'UTR	0.0921784	0.0878935	0.00724976
cg06548214	20	57270552	NPEPL1	Body	0.0985499	0.113388	0.00378223
cg06551595	18	44340177			0.092136	0.0883372	0.00376264
cg06560379	6	44231305	NFKBIE	Body	0.0865071	0.0749283	0.00294659
cg06566627	2	27958897			0.0949256	0.103339	0.00270176
cg06572974	15	93442219	CHD2;CHD2	TSS1500;TSS1500	0.121573	0.116598	0.00266634
cg06573096	13	44811779			0.0928812	0.0934827	0.00354741
cg06583577	5	115897444	SEMA6A	5'UTR	0.0861677	0.0641059	0.0050475
cg06585734	3	46037942	FYCO1	TSS1500	0.0870899	0.0727578	0.00580513
cg06588605	20	35201208	TGIF2	TSS1500	0.0864537	0.0760562	0.00327952
cg06607825	11	19825800	NAV2;NAV2;NAV2	Body;Body;Body	0.0960401	0.0661629	0.010204
cg06608378	15	76016129	ODF3L1	TSS200	0.115607	0.100473	0.00357699
cg06609646	5	125758447	GRAMD3;GRAMD3;GRAMD3;GRAMD3	TSS1500;TSS1500;TSS1500;Body	0.11465	0.107338	0.00544454
cg06615719	19	1455513	APC2	Body	0.142076	0.130552	0.0124878
cg06617449	11	16763554	C11orf58;C11orf58	Body;5'UTR	0.104018	0.105575	0.00616897
cg06622199	17	75422925	SEPT9;SEPT9;SEPT9;SEPT9;SEPT9	Body;Body;Body;Body;Body	0.0914134	0.0884949	0.00298062
cg06623219	19	13207502	NFIX	3'UTR	0.111975	0.107314	0.00953941
cg06631625	14	95656945	CLMN	3'UTR	0.0870391	0.0843628	0.00263635
cg06633243	4	114621848	CAMK2D;CAMK2D;CAMK2D;CAMK2D;CAMK2D;CAMK2D	Body;Body;Body;Body;Body;Body	0.0882436	0.0838924	0.00319478
cg06633978	16	75353806	CFDP1	Body	0.125782	0.1216	0.00556033
cg06637812	1	203293433			0.107354	0.0850992	0.0065414
cg06647068	12	104853274	CHST11	Body	0.106567	0.102389	0.00461865
cg06650246	1	206897270	MAPKAPK2;MAPKAPK2	Body;Body	0.137395	0.109648	0.00757869
cg06651522	4	7862646	AFAP1;AFAP1	Body;Body	0.0952236	0.085262	0.0036501
cg06660570	1	181070524			0.103355	0.105869	0.00334057
cg06663317	16	56641101	MT2A	TSS1500	0.120879	0.10542	0.00367525
cg06665913	11	113947036	ZBTB16;ZBTB16	Body;Body	0.0884946	0.0737929	0.00696228
cg06671623	15	99262351	IGF1R	Body	0.0924914	0.085387	0.00493173
cg06677890	5	149887486	NDST1	TSS200	0.126481	0.120182	0.00520551
cg06679494	17	6921295	MIR497;MIR195	Body;TSS1500	0.131819	0.119873	0.00620505
cg06689619	4	99935464	METAP1	Body	0.0926849	0.0199206	0.0131411
cg06693511	5	126742185	MEGF10	Body	0.0942411	0.096824	0.00291352
cg06703222	16	69598327	NFAT5;NFAT5;NFAT5;NFAT5;NFAT5	TSS1500;TSS1500;TSS1500;TSS1500;TSS1500	0.0963462	0.0899692	0.0031238
cg06712541	22	39321611			0.0865952	0.0695631	0.00467154
cg06720544	2	65641018	SPRED2	Body	0.0934667	0.0846614	0.00544912
cg06737942	7	158613567	ESYT2	Body	0.119281	0.117693	0.00349454
cg06738887	15	60688010	ANXA2;ANXA2;ANXA2;ANXA2	5'UTR;5'UTR;Body;5'UTR	0.102111	0.0964794	0.00533741
cg06740995	1	223893441	CAPN2	Body	0.101454	0.0872884	0.00363788
cg06748147	22	38714287	CSNK1E;CSNK1E	TSS200;TSS1500	0.102534	0.110964	0.00395514
cg06759890	5	77806538	LHFPL2	5'UTR	0.106853	0.0920351	0.00359072
cg06785293	6	157187520	ARID1B;ARID1B;ARID1B	Body;Body;Body	0.093854	0.0961942	0.00264949
cg06788278	1	178693891	RALGPS2	TSS1500	0.12965	0.135063	0.00292446
cg06788764	1	19756350	CAPZB	Body	0.106913	0.110725	0.00380326
cg06825661	18	13260398	C18orf1;C18orf1	5'UTR;5'UTR	0.110684	0.118297	0.00343565
cg06832861	5	96146726			0.0864688	0.0921714	0.00653677
cg06834912	16	86547203	FOXF1	3'UTR	0.086895	0.000414907	0.0307612
cg06838283	5	111090142	C5orf13;C5orf13;C5orf13;C5orf13;C5orf13;C5orf13;C5orf13;C5orf13;C5orf13;C5orf13;C5orf13	Body;Body;Body;Body;Body;Body;Body;Body;Body;Body;Body	0.124647	0.113872	0.00573472
cg06838302	3	151066596	MED12L;P2RY12	Body;5'UTR	0.0915361	0.0947918	0.00280422
cg06850526	17	79269886	SLC38A10;SLC38A10	TSS1500;TSS1500	0.103957	0.0999922	0.00357067
cg06853602	3	16215315	GALNTL2	TSS1500	0.0926979	0.069682	0.00927241
cg06853894	1	12204096	TNFRSF8;TNFRSF8	3'UTR;3'UTR	0.085939	0.0823004	0.00223014
cg06857116	17	15885326	ZSWIM7;ZSWIM7	Body;Body	0.170151	0.189483	0.00474825
cg06858185	8	141468933	TRAPPC9;TRAPPC9	TSS1500;TSS1500	0.107943	0.0930583	0.0101051
cg06858555	14	105144735			0.0935622	0.0907721	0.00230847
cg06863830	11	111503445	SIK2	Body	0.0945837	0.0895011	0.00334392
cg06866423	6	90926672	BACH2;BACH2	5'UTR;5'UTR	0.0859387	0.0695843	0.00673886
cg06879394	6	13274151	PHACTR1	Body	0.0941836	0.0679964	0.00679605
cg06880930	16	57147300	CPNE2	Body	0.0927094	0.0649029	0.00798697
cg06881965	14	69600007	DCAF5	Body	0.0949856	0.0933899	0.00327611
cg06888746	10	105517764	SH3PXD2A	Body	0.0947185	0.059517	0.0105453
cg06895913	5	58957910	PDE4D;PDE4D	Body;Body	0.102409	0.0890757	0.00694463
cg06900899	2	241393833	PP14571;GPC1	Body;Body	0.0957449	0.0750568	0.00585208
cg06902099	6	35002597	ANKS1A	Body	0.0972111	0.0965219	0.00572199
cg06903656	20	46580525			0.116368	0.114667	0.00535231
cg06905367	2	201170384	SPATS2L;SPATS2L;SPATS2L;SPATS2L	TSS1500;TSS1500;TSS1500;TSS1500	0.0867294	0.0718837	0.00534206
cg06906869	13	52734154	NEK3;NEK3;NEK3;NEK3	TSS1500;TSS200;TSS200;TSS200	0.0903194	0.0796487	0.00242584
cg06907033	1	54873990			0.0959737	0.0938225	0.00271408
cg06909228	2	74602278	DCTN1;DCTN1;DCTN1;DCTN1	Body;Body;TSS1500;TSS1500	0.0939194	0.082517	0.0046189
cg06912623	1	224781135			0.0904077	0.0814515	0.00387072
cg06918793	4	77965646			0.115816	0.126908	0.00515362
cg06939451	5	81043172	SSBP2	Body	0.114398	0.101486	0.00592807
cg06943073	12	64310433	SRGAP1	Body	0.118051	0.104058	0.00712636
cg06945807	1	95061616			0.123394	0.141143	0.00406417
cg06961160	21	35900255	RCAN1;RCAN1;RCAN1	5'UTR;Body;TSS1500	0.0894297	0.0786225	0.00359875
cg06969410	2	20813834			0.0878321	0.082323	0.00319587
cg06972911	18	30051803	FAM59A	TSS1500	0.0912496	0.0897687	0.00257015
cg06986734	8	128902684	PVT1	Body	0.111692	0.109888	0.00421966
cg06997767	8	116430558	TRPS1	Body	0.110927	0.0839668	0.0116259
cg07046426	2	237623903			0.141152	0.127864	0.00552664
cg07046870	3	122803153	PDIA5;PDIA5	Body;Body	0.116834	0.106281	0.00677125
cg07047068	11	844686	TSPAN4;TSPAN4;TSPAN4;TSPAN4;TSPAN4;TSPAN4;TSPAN4	5'UTR;5'UTR;5'UTR;5'UTR;5'UTR;5'UTR;5'UTR	0.0897446	0.0884716	0.00275935
cg07052063	10	99255236	MMS19	Body	0.092422	0.0916531	0.00431799
cg07053114	10	129794994	PTPRE	5'UTR	0.172733	0.164494	0.00922611
cg07058377	17	2041773	SMG6;SMG6	Body;Body	0.102384	0.0902698	0.00423708
cg07063916	2	166809013	TTC21B	Body	0.103444	0.0923863	0.00420979
cg07065220	3	193987540			0.0896101	0.0765816	0.00556982
cg07083481	21	30676570	BACH1;BACH1;BACH1	5'UTR;TSS1500;5'UTR	0.0865116	0.0883059	0.00340737
cg07086945	6	109036145			0.0869621	0.0746602	0.00523581
cg07086947	14	105849952	PACS2;PACS2	Body;Body	0.0919133	0.0567376	0.0120067
cg07091500	3	185678074			0.0873765	0.0945381	0.00342962
cg07092111	10	32621403	EPC1	Body	0.10207	0.0971591	0.00212823
cg07095818	20	43919338			0.0927241	0.0734674	0.00461594
cg07101841	17	75315527	SEPT9;SEPT9;SEPT9	5'UTR;TSS200;Body	0.100911	0.0750523	0.00680791
cg07110009	7	25005464	OSBPL3;OSBPL3;OSBPL3;OSBPL3	5'UTR;5'UTR;5'UTR;5'UTR	0.0886133	0.0813221	0.00786242
cg07116712	15	96887959			0.0907695	0.0714909	0.0042784
cg07119830	10	104412306	TRIM8	Body	0.096635	0.0929087	0.00545369
cg07127456	16	66583081	TK2	Body	0.0872259	0.084532	0.00272829
cg07128233	10	65217182	JMJD1C	Body	0.0947104	0.0954033	0.0023167
cg07130714	3	168335941	C3orf50	Body	0.0934392	0.0767931	0.00797686
cg07140459	3	142165032	XRN1;XRN1	Body;Body	0.092237	0.077555	0.0044555
cg07143125	11	48110045	PTPRJ;PTPRJ	Body;Body	0.160813	0.170005	0.00265566
cg07148591	15	69457701	MIR548H4;GLCE	Body;5'UTR	0.105873	0.0942414	0.00500564
cg07161369	7	38350464			0.0950676	0.0741975	0.00874712
cg07163456	3	192636424	C3orf59	TSS1500	0.105924	0.103447	0.00654221
cg07168232	1	209822928	LAMB3;LAMB3;LAMB3	Body;Body;Body	0.110931	0.0869829	0.0053877
cg07175582	1	219361962	LYPLAL1	Body	0.116522	0.137615	0.00727716
cg07178896	16	50238554	PAPD5;PAPD5	Body;Body	0.0868868	0.0623552	0.00589655
cg07187971	18	60481018	PHLPP1	Body	0.147303	0.146859	0.0053919
cg07216133	6	7142066	RREB1;RREB1;RREB1;RREB1	5'UTR;5'UTR;5'UTR;5'UTR	0.106875	0.0921936	0.00544877
cg07229212	8	11056726	XKR6	Body	0.0899065	0.0717692	0.00580795
cg07236912	4	95429383	PDLIM5;PDLIM5;PDLIM5;PDLIM5;PDLIM5	Body;Body;Body;Body;Body	0.131929	0.139013	0.00489495
cg07240689	10	105205887	PDCD11	3'UTR	0.0976811	0.0975753	0.00313798
cg07248440	16	17472479	XYLT1	Body	0.105308	0.0948097	0.00520319
cg07254055	6	35011768	ANKS1A	Body	0.110692	0.0966557	0.0082603
cg07260003	10	50321116	C10orf72;C10orf72	Body;Body	0.109933	0.104735	0.00713001
cg07264666	22	42828415	NFAM1	TSS200	0.111633	0.0711845	0.00982548
cg07283804	11	18035852	SERGEF	TSS1500	0.0900913	0.0762655	0.00790542
cg07297830	12	4399410	CCND2	Body	0.0908668	0.0846903	0.00288193
cg07298547	16	85585356			0.0973231	0.104405	0.00284503
cg07301829	8	118313044			0.109197	0.0961697	0.00694873
cg07316846	2	105484694			0.0957245	0.0839177	0.00384173
cg07324245	17	75445905	SEPT9;SEPT9;SEPT9;SEPT9;SEPT9;SEPT9	Body;Body;Body;Body;TSS1500;Body	0.091401	0.0935821	0.00177217
cg07328987	13	47188916	LRCH1;LRCH1;LRCH1	Body;Body;Body	0.0923514	0.0880616	0.00766558
cg07330288	17	19977156			0.0923233	0.0814927	0.00453262
cg07336872	6	150393535			0.0901798	0.0715601	0.00576845
cg07341220	16	1583899	IFT140;TMEM204	Body;TSS1500	0.119846	0.0258459	0.0407897
cg07344355	15	40633416	C15orf52	TSS1500	0.102878	0.100901	0.00303355
cg07353338	7	121526163	PTPRZ1	Body	0.0893696	0.0864512	0.00227719
cg07367601	1	235114342			0.107889	0.100994	0.0024515
cg07379703	5	78279424	ARSB;ARSB	Body;Body	0.0997975	0.0967072	0.00550702
cg07381806	19	2094327	MOBKL2A	5'UTR	0.108761	0.0954766	0.00951384
cg07382687	7	137639594	CREB3L2	Body	0.0887971	0.08163	0.00257819
cg07385778	3	72320634			0.0873488	0.0864151	0.00357128
cg07395500	12	118818345	SUDS3	Body	0.0870681	7.19672e-06	0.0234296
cg07401324	11	48036852	PTPRJ;PTPRJ	Body;Body	0.0865173	0.066902	0.00711259
cg07402310	17	40424590	STAT5B	5'UTR	0.0936549	0.0862555	0.00450447
cg07420163	16	89778301	C16orf7	Body	0.0881198	0.0824035	0.00294293
cg07440264	11	33744977	CD59;CD59;CD59;CD59;CD59;CD59;CD59;CD59	5'UTR;TSS1500;5'UTR;TSS1500;5'UTR;TSS1500;TSS1500;5'UTR	0.0964443	0.0959591	0.00253074
cg07441122	16	46824519			0.107893	0.0911716	0.00607669
cg07441953	11	78400028	ODZ4	Body	0.120069	0.124436	0.00817426
cg07448997	7	77779958	MAGI2	Body	0.0910843	0.0861035	0.0070299
cg07462448	10	115441840	CASP7;CASP7;CASP7;CASP7	5'UTR;5'UTR;5'UTR;5'UTR	0.110685	0.101174	0.0036669
cg07463167	14	50996091	MAP4K5;MAP4K5	Body;Body	0.108445	0.0567226	0.0181747
cg07474842	6	136915088	MAP3K5	Body	0.0898818	0.082731	0.00388362
cg07480762	3	155422145	PLCH1	TSS200	0.132244	0.154677	0.00768647
cg07481097	3	112959879	BOC	5'UTR	0.143819	0.141225	0.00614612
cg07485754	7	116511339	CAPZA2	Body	0.0902209	0.0691373	0.00432677
cg07491858	10	81165685	ZCCHC24	Body	0.0864927	0.0891939	0.00221549
cg07512814	19	11203661	LDLR	Body	0.111305	0.10201	0.00688887
cg07526439	20	39929751	ZHX3	TSS1500	0.101345	0.0950974	0.00323145
cg07526974	10	7899001	TAF3	Body	0.11505	0.113204	0.00409843
cg07546654	11	1320546	TOLLIP	Body	0.0933478	0.0908737	0.00563959
cg07547695	2	111881075	BCL2L11;BCL2L11;BCL2L11	5'UTR;5'UTR;5'UTR	0.0980972	0.0890575	0.00362409
cg07551060	10	121075316	GRK5	Body	0.112632	0.114738	0.00415392
cg07555397	7	127314628	SND1	Body	0.125116	0.128993	0.0062501
cg07565018	15	72513609	PKM2;PKM2;PKM2	5'UTR;5'UTR;5'UTR	0.0871338	0.087384	0.0024606
cg07571519	10	73472315	C10orf105;C10orf105;CDH23	3'UTR;3'UTR;Body	0.111129	0.0915683	0.00542436
cg07574216	3	156394398	TIPARP;LOC100287227	5'UTR;TSS1500	0.151471	0.131326	0.00777419
cg07577837	6	157274017	ARID1B;ARID1B;ARID1B	Body;Body;Body	0.0875483	0.0503159	0.0104436
cg07582892	1	184488937	C1orf21	Body	0.0900404	0.0835573	0.00418614
cg07585069	17	27039120	PROCA1	TSS1500	0.0961591	0.0766027	0.00765172
cg07586235	1	200385219			0.0920693	0.0532312	0.00983968
cg07593977	8	11735419			0.116824	0.108387	0.00550872
cg07598341	1	44344466	ST3GAL3;ST3GAL3;ST3GAL3;ST3GAL3;ST3GAL3;ST3GAL3;ST3GAL3;ST3GAL3;ST3GAL3;ST3GAL3	Body;Body;Body;Body;Body;Body;Body;Body;Body;Body	0.0959015	0.0878376	0.00233512
cg07613391	3	30708746	TGFBR2;TGFBR2	Body;Body	0.0933539	0.0932023	0.00352179
cg07617759	2	33050475	LOC285045	TSS200	0.0962654	0.0945857	0.00385784
cg07625619	16	69050940	TMCO7	Body	0.0891777	0.0803638	0.00366141
cg07635227	16	4714815	MGRN1;MGRN1;MGRN1;MGRN1	Body;Body;Body;Body	0.0954661	0.0820157	0.00814248
cg07636142	7	69292759	AUTS2;AUTS2;AUTS2	Body;Body;Body	0.106742	0.105203	0.00343654
cg07645286	2	173604634	RAPGEF4	Body	0.103207	0.0961101	0.00538615
cg07658280	8	145728490	GPT	TSS1500	0.105245	0.0987637	0.00498917
cg07661835	16	89163578	ACSF3;ACSF3;ACSF3	Body;5'UTR;5'UTR	0.139562	0.0280555	0.0265915
cg07665923	7	1174784	C7orf50;C7orf50;C7orf50	5'UTR;5'UTR;5'UTR	0.119113	0.110324	0.00721479
cg07673230	8	98789233	LAPTM4B	Body	0.0864262	0.0859264	0.00439541
cg07680649	8	81782647	ZNF704	5'UTR	0.101132	0.08424	0.004365
cg07706375	19	13947646	MIR23A;MIR24-2;MIR27A	TSS200;TSS1500;TSS1500	0.086301	0.0676728	0.00366146
cg07708521	5	139088316			0.0934134	0.0918069	0.00399335
cg07714319	2	16822974	FAM49A	5'UTR	0.0963442	0.0848046	0.00266503
cg07729527	2	174889845			0.0881698	0.0819947	0.0031175
cg07734975	11	9780844			0.150965	0.122916	0.0154618
cg07745671	3	177272848			0.138466	0.145338	0.00399267
cg07747256	6	22251202			0.0921341	0.0961911	0.00265201
cg07748253	5	14306269	TRIO	Body	0.0958081	0.104619	0.00291116
cg07749597	5	42840698			0.125909	0.114917	0.0054322
cg07751331	2	26205865	KIF3C	TSS1500	0.0866007	0.088642	0.00218913
cg07760722	4	149033953	NR3C2;NR3C2	Body;Body	0.0971651	0.0889006	0.00455486
cg07781701	3	105542204	CBLB	Body	0.101875	0.0943433	0.00415969
cg07784166	5	74172353			0.120206	0.107973	0.00777589
cg07784293	3	149272904	WWTR1;WWTR1;WWTR1	Body;Body;Body	0.0870847	0.0834498	0.00252916
cg07807470	1	28837350	SNHG3-RCC1;SNHG3-RCC1;SNHG3-RCC1	Body;Body;5'UTR	0.0944859	0.0896447	0.00292987
cg07808899	11	102556583			0.0864058	0.0815122	0.00365508
cg07813275	1	182760143	NPL	TSS1500	0.093615	0.0957385	0.0061781
cg07824114	11	113158301			0.0875046	0.0780267	0.00381659
cg07850896	5	171402820	FBXW11;FBXW11;FBXW11	Body;Body;Body	0.0868817	0.0764003	0.00549061
cg07859439	2	197792757	PGAP1	TSS1500	0.0979456	0.0927579	0.00474754
cg07870237	5	131348431	ACSL6;ACSL6	TSS1500;TSS1500	0.109016	0.108423	0.00570404
cg07879785	13	21095712	CRYL1	Body	0.0946849	0.0929068	0.00325234
cg07889938	4	87855377	AFF1	TSS1500	0.0942064	0.0816765	0.00530379
cg07890553	3	119182858	TMEM39A	TSS1500	0.0956661	0.0902918	0.0047913
cg07891271	15	101783037	CHSY1	Body	0.0910466	0.0707079	0.00529125
cg07894334	2	46925333	SOCS5;SOCS5	TSS1500;TSS1500	0.13732	0.124138	0.00716252
cg07914962	2	68992377	ARHGAP25;ARHGAP25	Body;Body	0.094282	0.0993242	0.00590051
cg07915117	1	32421131			0.0919868	0.0843885	0.00332272
cg07944862	17	38501174	RARA;RARA;RARA;RARA	Body;Body;Body;Body	0.0959197	0.0865178	0.00354169
cg07957995	1	224644750			0.0914037	0.0878187	0.00218706
cg07958192	4	90033974	TIGD2;TIGD2	1stExon;5'UTR	0.0953995	0.0842692	0.00865754
cg07963147	3	141086820	ZBTB38	5'UTR	0.112447	0.103239	0.00413515
cg07971952	13	113434690	ATP11A;ATP11A	Body;Body	0.0922108	0.0968359	0.00458134
cg07989678	2	172543677	DYNC1I2	TSS1500	0.0912983	0.0733008	0.00717927
cg07998677	3	184302124			0.0859561	0.0751622	0.00256239
cg08002746	8	19961386			0.131341	0.113235	0.00986912
cg08003102	4	88451496	SPARCL1;SPARCL1	TSS1500;TSS1500	0.0895668	0.101594	0.00349862
cg08005692	1	155506056	ASH1L	5'UTR	0.0994615	0.092054	0.00827615
cg08011645	11	64488701	NRXN2;NRXN2	5'UTR;5'UTR	0.111668	0.0948106	0.0112124
cg08012294	8	11723816	CTSB;CTSB;CTSB;CTSB;CTSB	5'UTR;5'UTR;5'UTR;5'UTR;5'UTR	0.0894072	0.0905178	0.00679036
cg08035749	2	146517334			0.0950963	0.0845696	0.00260023
cg08039560	21	45575832			0.097641	0.0876178	0.00544951
cg08039583	12	32258877	BICD1;BICD1	TSS1500;TSS1500	0.0899372	0.0832843	0.00348097
cg08042322	12	104233595	NT5DC3	Body	0.0968267	0.0886143	0.00267451
cg08052226	19	13207993	NFIX	3'UTR	0.0940036	0.068224	0.0117888
cg08063911	5	133451474	TCF7;TCF7;TCF7;TCF7;TCF7;TCF7;TCF7;TCF7	5'UTR;TSS200;5'UTR;5'UTR;5'UTR;Body;TSS200;1stExon	0.0912415	0.0815891	0.00293389
cg08066673	14	52325747	GNG2	TSS1500	0.0964444	0.0859648	0.00558262
cg08080498	8	22404955			0.0907988	0.0846534	0.00335983
cg08088222	12	122070432	ORAI1	Body	0.0963249	0.0693422	0.00753842
cg08091050	4	26208051			0.0876023	0.077903	0.00498536
cg08095566	2	161221369	RBMS1;RBMS1	Body;Body	0.0872474	0.0867028	0.00296844
cg08112356	12	8187244	FOXJ2	5'UTR	0.0888413	0.0699137	0.00407745
cg08113628	1	182570870	RGS16	Body	0.100418	0.100854	0.0044858
cg08123444	2	9833101			0.0973672	0.0633603	0.00694995
cg08129017	17	17728660	SREBF1;SREBF1	Body;Body	0.0910173	0.0882346	0.00222737
cg08130265	15	77519170	C15orf5;SGK269	TSS1500;5'UTR	0.0973039	0.0773924	0.00547208
cg08134863	16	89390968	ANKRD11	5'UTR	0.0915875	0.0810198	0.00910299
cg08136020	6	14735175			0.116239	0.11717	0.00367919
cg08136587	14	53163071	ERO1L	TSS1500	0.0859887	0.0809006	0.00311835
cg08139238	16	22219550	EEF2K	5'UTR	0.0947492	0.083884	0.00336751
cg08146717	1	8975200			0.100958	0.092979	0.00485705
cg08151828	19	11093828	SMARCA4;SMARCA4;SMARCA4;SMARCA4;SMARCA4;SMARCA4;SMARCA4	5'UTR;TSS1500;5'UTR;TSS1500;5'UTR;TSS1500;TSS1500	0.0955589	0.0892625	0.00622875
cg08174789	8	2078112	MYOM2	Body	0.0872529	0.0423628	0.0122831
cg08174792	22	50221949			0.107479	0.091725	0.00981524
cg08175413	5	96294187	LNPEP;LNPEP;LNPEP	Body;5'UTR;1stExon	0.109859	0.10022	0.00498699
cg08176353	6	90120165	RRAGD	Body	0.0883104	0.0960427	0.00437299
cg08182270	15	65677663	IGDCC4	Body	0.104961	0.0821461	0.00456464
cg08183724	20	21497429			0.119976	0.123411	0.00801171
cg08185095	8	74527135	STAU2;STAU2;STAU2;STAU2;STAU2;STAU2;STAU2	Body;Body;Body;Body;Body;Body;Body	0.108219	0.0971973	0.00521702
cg08186584	16	28564487	CCDC101	TSS1500	0.0887749	0.0526176	0.00919108
cg08189198	14	51290136	NIN;NIN;NIN;NIN;NIN	5'UTR;5'UTR;5'UTR;1stExon;5'UTR	0.0977488	0.0789095	0.00465908
cg08208899	2	181931215			0.116128	0.108489	0.0067145
cg08211704	8	124007664			0.0890292	0.0818278	0.00210972
cg08219991	14	100054932	CCDC85C	Body	0.0971091	0.0974797	0.00587077
cg08224563	16	20916305	LYRM1;LYRM1;LYRM1	5'UTR;5'UTR;5'UTR	0.115312	0.0968867	0.00513772
cg08227353	10	102821670	KAZALD1;KAZALD1	1stExon;5'UTR	0.105001	0.0924146	0.00624248
cg08233218	1	19823125			0.103539	0.104969	0.00409833
cg08236285	8	4637584	CSMD1	Body	0.0921128	0.0974103	0.00517503
cg08252871	12	42534866	GXYLT1;GXYLT1	Body;Body	0.0962868	0.0809723	0.00279364
cg08269188	12	54655894	CBX5	5'UTR	0.0994051	0.0943698	0.00658802
cg08284263	10	92958627			0.120259	0.0995511	0.0102771
cg08286791	2	80412398	CTNNA2;CTNNA2	Body;Body	0.0928592	0.0736131	0.00552335
cg08293102	14	51387478	PYGL;PYGL	Body;Body	0.0887466	0.0693485	0.00462907
cg08298091	11	10645996	MRVI1;MRVI1;MRVI1;MRVI1	Body;Body;Body;Body	0.0969177	0.0862949	0.00395609
cg08302302	10	80206778			0.105331	0.0873431	0.0115743
cg08304084	16	51171082	SALL1;SALL1	Body;Body	0.104829	0.0647434	0.0131163
cg08337633	7	55602109	VOPP1	Body	0.106355	0.105094	0.00301173
cg08338281	12	56322667	WIBG	TSS1500	0.105785	0.0969333	0.00840737
cg08348990	13	110425835	IRS2	Body	0.111669	0.115041	0.00760661
cg08350509	19	3028220	TLE2;TLE2;TLE2	Body;Body;Body	0.129387	0.132938	0.00540048
cg08351088	3	5207429	ARL8B	Body	0.0885864	0.0761935	0.00351817
cg08351489	11	92446329	FAT3	Body	0.0936483	0.0981212	0.00342024
cg08355238	10	133740962			0.0944809	0.0653845	0.0107632
cg08355863	6	33587496			0.128459	0.123637	0.00510472
cg08356637	11	8385767			0.0860248	0.0788364	0.00696472
cg08370839	10	105678654	OBFC1	TSS1500	0.104217	0.0953981	0.00291252
cg08371951	6	33396610	SYNGAP1	Body	0.0888875	0.0806074	0.00553982
cg08380252	19	35530254	SCN1B;HPN;HPN	Body;TSS1500;TSS1500	0.0993518	0.08419	0.00732193
cg08398371	19	41814839	CCDC97	TSS1500	0.111983	0.108719	0.00436245
cg08405910	2	106501075	NCK2;NCK2;NCK2	Body;Body;Body	0.0968706	0.0684501	0.00959905
cg08411235	11	35297026	SLC1A2	Body	0.0940705	0.0795882	0.00333777
cg08418670	19	4374567	SH3GL1	Body	0.178733	0.169786	0.0122268
cg08421271	6	33284646	ZBTB22;ZBTB22	Body;Body	0.0950233	0.0821673	0.00421422
cg08426823	11	95990968	MAML2	Body	0.104275	0.0982242	0.00337409
cg08438690	3	52279403	PPM1M;PPM1M	TSS1500;TSS1500	0.0923454	0.0808043	0.00470886
cg08439487	3	123509516	MYLK;MYLK;MYLK;MYLK	Body;Body;Body;Body	0.0907166	0.0779048	0.00664599
cg08443845	21	36421955	RUNX1	TSS1500	0.095768	0.0888451	0.00390002
cg08447373	5	90478943			0.180269	0.174726	0.00535773
cg08447739	10	124220359	HTRA1	TSS1500	0.106157	0.0928558	0.00662105
cg08455936	16	27781069	KIAA0556	Body	0.117844	0.104405	0.00381633
cg08456420	1	39570175	MACF1	Body	0.105996	0.105981	0.00379652
cg08460026	2	204732474	CTLA4;CTLA4	TSS200;TSS200	0.100011	0.0882348	0.00858395
cg08461692	17	8481454	MYH10	Body	0.0921882	0.0838192	0.00432154
cg08462835	11	17790285	KCNC1;KCNC1	Body;Body	0.0973108	0.089496	0.00479452
cg08463297	17	19976435			0.0916848	0.0783404	0.00344492
cg08468599	1	2182126	SKI	Body	0.105313	0.0915801	0.00436607
cg08469255	6	30851069	DDR1;DDR1	TSS1500;TSS1500	0.124763	0.117385	0.00305813
cg08471739	3	129312902	PLXND1	Body	0.0958918	0.0797066	0.00619974
cg08485302	3	156439987			0.0911787	0.0898412	0.0035212
cg08505076	17	7122063	ACADVL;DLG4;DLG4;ACADVL	TSS1500;TSS1500;Body;TSS1500	0.0896796	0.0821595	0.00525195
cg08507975	10	130339186			0.0859668	0.0831381	0.00503218
cg08514408	4	71891972	DCK	Body	0.0931719	0.0888365	0.00210694
cg08525922	3	11643368	VGLL4;VGLL4	Body;Body	0.102402	0.0935598	0.00580386
cg08529654	19	15305938	NOTCH3	Body	0.100813	0.0944892	0.00279621
cg08534055	16	9190392	C16orf72	Body	0.115889	0.115433	0.00423052
cg08534147	3	48471771	PLXNB1;PLXNB1	TSS1500;TSS1500	0.113622	0.113596	0.00238289
cg08535978	3	152092595	MBNL1;MBNL1;MBNL1;MBNL1;MBNL1;MBNL1;MBNL1	Body;Body;Body;Body;Body;Body;Body	0.141711	0.144117	0.00548893
cg08536838	17	63559901			0.114738	0.122475	0.00394948
cg08548089	1	156408887			0.0917606	0.0906435	0.00276307
cg08549241	16	89440133	ANKRD11	5'UTR	0.0861104	0.0910698	0.00293439
cg08549335	7	30387954	ZNRF2	Body	0.0975417	0.11557	0.00473788
cg08554257	16	50730737	NOD2	TSS1500	0.100676	0.0837612	0.00540637
cg08559364	3	11634536	VGLL4;VGLL4	Body;Body	0.0888527	0.089572	0.00498423
cg08566056	10	114526714	VTI1A	Body	0.0878838	0.0678384	0.00876855
cg08574915	17	79924772			0.100396	0.088837	0.00569487
cg08580602	5	10366924	2016-03-06	Body	0.100268	0.0939381	0.00314831
cg08586426	11	33915315	LMO2	TSS1500	0.113185	0.0982332	0.00474546
cg08587804	11	35803039	TRIM44	Body	0.112039	0.113629	0.00412625
cg08593157	17	17684240	SMCR5;RAI1	TSS1500;5'UTR	0.0873742	0.109786	0.00377716
cg08601457	6	112115117	FYN	5'UTR	0.104472	0.0978407	0.00429338
cg08604960	5	157003436	ADAM19	TSS1500	0.103546	0.105152	0.00316788
cg08617982	13	114814680	RASA3	Body	0.0933952	0.0948194	0.00510265
cg08619385	4	144438035	SMARCA5	Body	0.0916134	0.0854577	0.00302904
cg08621277	11	68271518	SAPS3;SAPS3;SAPS3;SAPS3;SAPS3;SAPS3	5'UTR;5'UTR;5'UTR;5'UTR;5'UTR;5'UTR	0.125838	0.115496	0.0022298
cg08625564	17	1553453	RILP	TSS200	0.0996478	0.0980537	0.00246657
cg08631502	16	1078986			0.121981	0.10009	0.00855588
cg08639389	4	26995889	STIM2;STIM2;STIM2	Body;Body;Body	0.0986745	0.075569	0.00689304
cg08651517	1	110888403	RBM15	3'UTR	0.0964552	0.0881968	0.00422498
cg08658371	3	127347343	PODXL2	TSS1500	0.11416	0.10606	0.00541212
cg08669096	11	121229765			0.105692	0.104054	0.00274364
cg08672203	5	54723011	PPAP2A;PPAP2A	Body;Body	0.0930174	0.085076	0.0063988
cg08675002	5	90437527	GPR98;GPR98	Body;Body	0.0997195	0.104201	0.00361355
cg08691775	8	134310658	NDRG1;NDRG1	TSS1500;TSS1500	0.0952009	0.0779629	0.00626576
cg08694003	6	31095655	PSORS1C1	5'UTR	0.0908876	0.0375365	0.0191341
cg08698159	17	27294743	SEZ6;SEZ6	Body;Body	0.126314	0.119798	0.00364027
cg08698685	6	134513473	SGK1	Body	0.0965322	0.0788245	0.00815192
cg08698943	10	3509758			0.0942922	0.0970471	0.002514
cg08700083	4	48382815	SLAIN2	Body	0.104089	0.0960246	0.00408709
cg08712118	6	123142447			0.104103	0.0945679	0.00452092
cg08713474	7	131068678	MKLN1;MKLN1	Body;Body	0.104474	0.101358	0.00477952
cg08716255	11	95433344			0.0906208	0.0786006	0.00376431
cg08726900	16	89550474	ANKRD11	5'UTR	0.109198	0.106061	0.00598282
cg08737189	7	131223417	PODXL;PODXL	Body;Body	0.0979276	0.0905123	0.00297234
cg08752433	12	111016566	PPTC7	Body	0.12804	0.110932	0.00659746
cg08759026	11	69061454	MYEOV	TSS200	0.100697	0.0804993	0.00409057
cg08777402	2	121013745	RALB	5'UTR	0.093012	0.0912634	0.00411936
cg08778851	17	29888936			0.093773	0.0888905	0.00362966
cg08788438	11	63870619	FLRT1;MACROD1	TSS1500;Body	0.11658	0.109784	0.00339795
cg08802944	12	53874760	PCBP2;PCBP2;PCBP2;PCBP2;PCBP2;PCBP2;PCBP2;MAP3K12	3'UTR;3'UTR;3'UTR;3'UTR;3'UTR;3'UTR;3'UTR;3'UTR	0.130216	0.128256	0.00428433
cg08811259	6	56878665	BEND6	Body	0.0876389	0.0671452	0.00438833
cg08823240	17	43388897	MAP3K14	5'UTR	0.106113	0.0818741	0.00799312
cg08827454	6	30922981			0.0877373	0.067095	0.00489985
cg08837215	17	74443080	UBE2O	Body	0.0995572	0.101439	0.0031848
cg08840913	2	24139933	ATAD2B	Body	0.112046	0.100412	0.00488691
cg08841257	8	10191002	MSRA;MSRA;MSRA	Body;Body;Body	0.0894116	0.0932562	0.00204097
cg08854170	10	120837360	EIF3A	Body	0.091228	0.0649153	0.00843207
cg08858723	8	123830654	ZHX2	5'UTR	0.0924843	0.0718327	0.00625297
cg08861825	2	39597028	MAP4K3	Body	0.0958666	0.0839707	0.00340367
cg08866794	6	42104596	C6orf132	Body	0.0944438	0.0663773	0.00595337
cg08893087	1	93416982	FAM69A	Body	0.0939867	0.0910211	0.00470702
cg08893117	17	41327244	NBR1;NBR1;NBR1	5'UTR;5'UTR;5'UTR	0.0977833	0.0402351	0.0159878
cg08915024	4	99445460	TSPAN5	Body	0.0892182	0.0597038	0.010184
cg08919597	6	138194824	TNFAIP3	Body	0.0985463	0.0755491	0.00740787
cg08964948	16	3860816	CREBBP;CREBBP	Body;Body	0.100249	0.0952559	0.00333496
cg08966889	6	52440429	TRAM2	Body	0.109405	0.0821336	0.00512702
cg08977270	3	158450833	RARRES1;RARRES1	TSS1500;TSS1500	0.094344	0.0741887	0.00600016
cg09006420	17	463599	VPS53;VPS53	Body;Body	0.0945558	0.100421	0.00278541
cg09010067	17	30821827	MYO1D	Body	0.0879356	0.0774691	0.00422075
cg09039672	12	52367989	ACVR1B;ACVR1B;ACVR1B	Body;Body;Body	0.0977731	0.087895	0.00408386
cg09050775	12	46762708	SLC38A2	Body	0.0903595	0.0859883	0.00455417
cg09055743	5	152069274			0.114147	0.121157	0.00677617
cg09059767	16	90088488	GAS8;GAS8	TSS1500;TSS1500	0.100877	0.0892476	0.00503171
cg09063434	10	682486	DIP2C	Body	0.107762	0.0917604	0.0102902
cg09067506	11	69065869			0.111849	0.104248	0.00354929
cg09070885	11	12790203	TEAD1	Body	0.110959	0.094089	0.00504166
cg09080030	16	2820366	SRRM2	Body	0.0915208	0.0747109	0.00773189
cg09080522	22	44568387	PARVG;PARVG	TSS1500;TSS1500	0.0940483	0.0986246	0.00455611
cg09086087	16	68000763	SLC12A4;SLC12A4;SLC12A4;SLC12A4;SLC12A4	1stExon;Body;Body;Body;5'UTR	0.0896007	0.0916038	0.00151288
cg09120171	17	26380792	NLK	Body	0.0885662	0.0801268	0.00601927
cg09120987	10	33813708			0.0884323	0.0697635	0.00578377
cg09121047	1	87617328	LOC339524	Body	0.105733	0.0960966	0.00420143
cg09127592	8	27164804	TRIM35	Body	0.118204	0.118682	0.0101693
cg09129050	11	64478374	NRXN2;NRXN2	Body;Body	0.0874995	0.0800729	0.00506266
cg09129334	13	111837676	ARHGEF7;ARHGEF7;ARHGEF7;ARHGEF7;ARHGEF7	Body;TSS1500;5'UTR;Body;Body	0.0875742	0.0777392	0.00496135
cg09130535	11	67039119	ADRBK1	Body	0.110086	0.0953493	0.00628785
cg09144905	13	78280893	SLAIN1	5'UTR	0.0886046	0.079822	0.00379319
cg09146813	5	178286626	ZNF354B	TSS1500	0.0991402	0.0990924	0.00371333
cg09150733	7	75984284	YWHAG	Body	0.101959	0.092992	0.00267236
cg09182455	12	109116994	CORO1C	5'UTR	0.124313	0.128332	0.00439049
cg09182900	6	43909955			0.0932748	0.0941378	0.00242242
cg09191706	11	9556090			0.0926907	0.0851432	0.00379693
cg09199609	5	172447063	SNORA74B;ATP6V0E1	TSS1500;Body	0.109074	0.123169	0.00461321
cg09209510	14	100288389	EML1;EML1	Body;Body	0.0866218	0.084932	0.00262721
cg09230679	12	116586898	MIR620;MED13L	TSS1500;Body	0.130238	0.107637	0.00656587
cg09234454	1	94560697	ABCA4	Body	0.0903727	0.0743684	0.00566454
cg09238666	16	66584358	TK2	TSS200	0.0969867	0.0885578	0.00450397
cg09242307	12	24435026	SOX5	5'UTR	0.088456	0.0748834	0.00634804
cg09245989	1	2454811	PANK4	Body	0.0935112	0.0431668	0.0115839
cg09246302	7	112121036	C7orf53;C7orf53;C7orf53	1stExon;TSS200;5'UTR	0.0904188	0.0801075	0.00658205
cg09247165	14	31458174	STRN3;STRN3	Body;Body	0.101626	0.0880383	0.00489116
cg09247486	1	61437380			0.124912	0.132502	0.00536057
cg09247657	14	100262149	EML1;EML1	Body;Body	0.10126	0.0762785	0.00774971
cg09251737	11	118874809	RPL23AP64;CCDC84	TSS1500;Body	0.0914354	0.0781674	0.00894551
cg09272923	1	7730096	CAMTA1	Body	0.0904164	0.0639955	0.00662001
cg09287328	10	134231487			0.0863978	0.0603669	0.00767406
cg09288962	16	56640057			0.111392	0.111707	0.0053947
cg09298313	14	55569959			0.128541	0.116402	0.0057385
cg09299075	10	76154015	ADK;ADK	Body;Body	0.106361	0.108755	0.00370873
cg09300089	16	89539230	ANKRD11	5'UTR	0.0883644	0.0702265	0.00591538
cg09315887	7	105753386	SYPL1;SYPL1	TSS1500;TSS1500	0.0993402	0.0958514	0.00314144
cg09318283	8	82146728			0.0882407	0.0791416	0.00289971
cg09318857	10	76956409			0.0879149	0.0884476	0.00416051
cg09320210	2	219989959	NHEJ1	Body	0.103695	0.090819	0.00474016
cg09335713	22	42828418	NFAM1	TSS200	0.0979931	0.0613938	0.00873805
cg09336017	6	90275361	ANKRD6	5'UTR	0.0883108	0.0737609	0.00529418
cg09351082	10	97319133	SORBS1;SORBS1	5'UTR;5'UTR	0.0924051	0.0763671	0.00914777
cg09357350	3	171894094	FNDC3B;FNDC3B	Body;Body	0.1421	0.146576	0.00274797
cg09358725	11	33914088	LMO2	TSS1500	0.130024	0.127012	0.00323749
cg09363342	4	1765091			0.0892374	0.0835917	0.00327695
cg09364733	13	33163175	PDS5B	5'UTR	0.0996895	0.0552066	0.0128354
cg09365002	6	33288329	DAXX;DAXX;DAXX;DAXX	Body;Body;Body;Body	0.0896453	0.0709404	0.0043591
cg09375284	7	100279738	GIGYF1	Body	0.0929196	0.0826554	0.00303932
cg09380594	14	67980422	TMEM229B	5'UTR	0.113361	0.100106	0.00438127
cg09384035	8	104131768			0.0989978	0.0889532	0.00666136
cg09386458	2	37571178	QPCT	TSS1500	0.0883818	0.0846576	0.00373272
cg09387914	6	53187374	ELOVL5	5'UTR	0.0942896	0.0873306	0.00288541
cg09416908	11	86384670	ME3;ME3;ME3	TSS1500;TSS1500;TSS1500	0.0924304	0.0881921	0.00244251
cg09417209	16	11715746			0.0968285	0.0924188	0.0060258
cg09417692	3	30700056	TGFBR2;TGFBR2	Body;Body	0.117656	0.110965	0.00252627
cg09442613	12	76054089			0.0921116	0.0936155	0.00297562
cg09449543	7	69246130	AUTS2;AUTS2;AUTS2	Body;Body;Body	0.0994754	0.0986573	0.00478143
cg09467433	3	171283606			0.148982	0.141842	0.00353199
cg09502069	1	224372558	DEGS1;DEGS1	Body;Body	0.0990407	0.0807486	0.00659815
cg09511477	7	99964511	PILRB;PILRB;PILRB	Body;Body;Body	0.1106	0.070741	0.00937907
cg09517873	1	12656315	DHRS3	Body	0.0939402	0.0641347	0.00530707
cg09524686	11	829182	EFCAB4A	Body	0.0907122	0.0909956	0.00265745
cg09527615	11	94883350			0.120876	0.121422	0.00542911
cg09537038	4	185291534			0.0956358	0.0990992	0.00372468
cg09540676	3	193721417			0.0955018	0.0693544	0.00478761
cg09547777	1	160160232	CASQ1	TSS200	0.0889387	0.0929319	0.00213893
cg09554701	1	180323123	ACBD6	Body	0.125742	0.136831	0.00535476
cg09554856	11	33914646	LMO2	TSS1500	0.0990703	0.10506	0.00174255
cg09566995	11	1320634	TOLLIP	Body	0.0868199	0.0843748	0.00598703
cg09570214	12	110326108			0.10702	0.102544	0.00516787
cg09576143	10	124220367	HTRA1	TSS1500	0.10377	0.10087	0.00648603
cg09577115	20	21497180			0.109267	0.116531	0.00655438
cg09584359	10	81056358	ZMIZ1	Body	0.10869	0.103753	0.00751259
cg09588020	1	27755803	WASF2	5'UTR	0.0979588	0.0958882	0.00256073
cg09591329	2	102388664	MAP4K4;MAP4K4;MAP4K4	Body;Body;Body	0.0906957	0.0668308	0.00499886
cg09599862	2	139262297	SPOPL	5'UTR	0.112455	0.0944835	0.0054531
cg09604569	2	232161891	ARMC9	Body	0.0923034	0.0810348	0.00394389
cg09624807	16	57080116	NLRC5	Body	0.113509	0.102586	0.00416886
cg09634707	10	72219713			0.0876952	0.0806829	0.00439313
cg09635994	22	51171263	SHANK3	3'UTR	0.104927	0.100422	0.00453314
cg09643398	3	187454482	BCL6;BCL6	5'UTR;TSS200	0.100691	0.105653	0.00337205
cg09646946	2	236725987	AGAP1;AGAP1	Body;Body	0.0924976	0.0987392	0.00402162
cg09652142	3	47932918	MAP4;MAP4;MAP4;MAP4	Body;Body;Body;Body	0.103099	0.0928047	0.00503266
cg09664186	2	48097527	FBXO11;FBXO11;FBXO11	5'UTR;5'UTR;5'UTR	0.0860339	0.0782013	0.00472859
cg09680149	12	6487052	SCNN1A	TSS1500	0.0890292	0.0796009	0.00469892
cg09684112	10	13701447	FRMD4A	Body	0.101679	0.0864062	0.00652063
cg09696044	20	55968294	RBM38;RBM38	Body;Body	0.130735	0.135677	0.00308167
cg09709457	3	194875295	C3orf21	Body	0.100545	0.0830312	0.00336461
cg09721144	10	90282719	RNLS;RNLS	Body;Body	0.0906721	0.0840483	0.00383395
cg09729012	3	72395774			0.0916694	0.0998143	0.00277851
cg09738947	15	90608877	ZNF710	5'UTR	0.0983944	0.0911027	0.00384068
cg09742465	2	8618154			0.135102	0.139074	0.00435304
cg09747445	15	70387268	TLE3;TLE3;TLE3	Body;Body;Body	0.0966973	0.0822867	0.00415203
cg09758273	4	1237995	CTBP1;CTBP1	Body;5'UTR	0.09889	0.0675247	0.00747325
cg09761690	16	72820681	ZFHX3;ZFHX3	3'UTR;3'UTR	0.0922685	0.0858542	0.00756676
cg09771595	12	76353360			0.139456	0.141626	0.00861004
cg09781028	7	90355905	CDK14	Body	0.10524	0.100147	0.00415149
cg09795087	1	95508854	ALG14	Body	0.0889379	0.0973017	0.00323845
cg09801824	10	74076930			0.120243	0.119038	0.00299228
cg09802818	12	52604609	LOC283404	TSS200	0.109445	0.116708	0.00396549
cg09830083	5	131561058	P4HA2;P4HA2;P4HA2;P4HA2;P4HA2	5'UTR;5'UTR;5'UTR;5'UTR;5'UTR	0.129752	0.127749	0.00486395
cg09831562	3	181327125	SOX2OT	TSS1500	0.0910461	0.0816813	0.00566513
cg09832245	16	85494611			0.100289	0.0945451	0.00512803
cg09838336	7	43733719	C7orf44	5'UTR	0.0968203	0.106051	0.00279696
cg09884146	2	65593908	SPRED2;SPRED2;SPRED2	5'UTR;1stExon;Body	0.0989095	0.0968319	0.00488596
cg09893570	17	58248058			0.0959084	0.0885905	0.00513516
cg09904140	16	84328208	WFDC1	TSS200	0.0867936	0.0742762	0.00435332
cg09915729	10	121513707	INPP5F;INPP5F	Body;Body	0.0926147	0.0725409	0.00530813
cg09923954	10	65460017			0.0959336	0.0852014	0.00525972
cg09933108	8	96002841			0.0991819	0.0803134	0.00683564
cg09935667	12	117164627	C12orf49	Body	0.0958306	0.0888397	0.00520441
cg09939729	16	88263144			0.107582	0.0322181	0.0224244
cg09952595	11	12724913	TEAD1	5'UTR	0.0867	0.0850394	0.00301971
cg09958065	10	12648526	CAMK1D;CAMK1D	Body;Body	0.103572	0.100028	0.00729691
cg09965388	17	42275123	ATXN7L3;ATXN7L3	Body;Body	0.0968422	0.0957544	0.00339006
cg09969462	17	80734497	TBCD	Body	0.0917445	0.0887582	0.00436774
cg09982942	2	112898400	FBLN7;FBLN7	Body;Body	0.0919649	0.0718767	0.00703592
cg09989727	15	57544645	TCF12;TCF12;TCF12;TCF12;TCF12	Body;Body;Body;Body;Body	0.0892076	0.0778065	0.00638985
cg10013455	10	134400191	INPP5A	Body	0.129136	0.093678	0.0150818
cg10018522	1	229122701			0.14657	0.139252	0.00667835
cg10020892	1	147016901	BCL9	5'UTR	0.0917556	0.0838289	0.00352251
cg10024730	12	123402350			0.107556	0.0958818	0.0052357
cg10030512	7	2656424			0.127385	0.111692	0.00576476
cg10031769	10	35483963	CREM;CREM;CREM;CREM;CREM;CREM;CREM;CREM;CREM;CREM;CREM;CREM;CREM;CREM;CREM;CREM;CREM;CREM;CREM;CREM	Body;Body;Body;Body;TSS200;5'UTR;TSS200;TSS1500;Body;TSS1500;TSS1500;TSS1500;5'UTR;Body;Body;TSS1500;TSS200;Body;Body;TSS200	0.116315	0.0981436	0.00495698
cg10035831	17	78865087	RPTOR;RPTOR	Body;Body	0.114718	0.122021	0.0033812
cg10037068	2	175500072	WIPF1;WIPF1	5'UTR;TSS1500	0.134207	0.123451	0.00426014
cg10042298	11	78024311	GAB2;GAB2	Body;5'UTR	0.0914606	0.0832031	0.0052029
cg10045881	1	111770291	CHI3L2;CHI3L2;CHI3L2;CHI3L2	1stExon;5'UTR;5'UTR;1stExon	0.113631	0.0964045	0.00501934
cg10053779	10	121497344	INPP5F;INPP5F	Body;Body	0.0944557	0.090596	0.00393762
cg10055950	7	7277007	C1GALT1	Body	0.0921437	0.0848943	0.00472304
cg10062193	4	47533905	ATP10D	Body	0.0953525	0.0789402	0.00577125
cg10090591	11	118869922	CCDC84	Body	0.123761	0.110243	0.00603215
cg10096948	16	67428497	TPPP3;TPPP3;ZDHHC1	TSS1500;TSS1500;3'UTR	0.0985165	0.0714441	0.00904637
cg10104687	12	1042021	RAD52	Body	0.10903	0.0421921	0.0163459
cg10105262	1	224730478			0.138385	0.141131	0.00591773
cg10107890	2	44314289			0.0898765	0.0920203	0.00292859
cg10115348	1	17865653	ARHGEF10L	TSS1500	0.0919093	0.0869771	0.00367348
cg10115368	14	100435663			0.0982257	0.0715545	0.00922968
cg10120816	6	99296305			0.0913017	0.0851211	0.00365726
cg10122294	1	231765076	TSNAX-DISC1;DISC1;DISC1;DISC1;TSNAX-DISC1;DISC1;DISC1;DISC1;DISC1;TSNAX-DISC1;DISC1;DISC1;TSNAX-DISC1;DISC1;TSNAX-DISC1;DISC1;DISC1;DISC1;DISC1;DISC1;TSNAX-DISC1;TSNAX-DISC1;DISC1;DISC1;DISC1;DISC1;DISC1;TSNAX-DISC1;DISC1;DISC1;DISC1	Body;Body;Body;Body;Body;Body;Body;Body;Body;Body;Body;Body;Body;Body;Body;Body;Body;Body;Body;Body;Body;Body;Body;Body;Body;Body;Body;Body;Body;Body;Body	0.0870981	0.0891704	0.00411908
cg10126181	6	21832051	FLJ22536	Body	0.0859776	0.0778489	0.00335949
cg10133100	11	68276883	SAPS3;SAPS3;SAPS3;SAPS3;SAPS3;SAPS3	5'UTR;5'UTR;5'UTR;5'UTR;5'UTR;5'UTR	0.0937929	0.0999243	0.00556762
cg10135894	4	7862655	AFAP1;AFAP1	Body;Body	0.0980719	0.103631	0.00516699
cg10140309	20	49548661	ADNP;ADNP	TSS1500;TSS1500	0.178167	0.189683	0.00809049
cg10149296	2	20795912			0.0962201	0.0632694	0.00558462
cg10155522	11	94868555			0.0876124	0.0940915	0.00308243
cg10161685	10	25239957	PRTFDC1	Body	0.0864146	0.0816749	0.00473427
cg10166090	14	68162924	RDH11	TSS1500	0.0864353	0.0695088	0.0082394
cg10168494	3	187635183			0.103372	0.0977277	0.00414376
cg10171557	20	34256821	NFS1	3'UTR	0.0973155	0.0962168	0.00603127
cg10172675	8	104132683			0.112641	0.10802	0.00273259
cg10174683	16	85619974			0.0929592	0.0834249	0.00488996
cg10179004	3	48601902	COL7A1;UCN2	Body;TSS1500	0.102621	0.0962289	0.00458559
cg10206380	16	57672032	GPR56;GPR56;GPR56;GPR56;GPR56;GPR56;GPR56;GPR56	5'UTR;TSS1500;5'UTR;5'UTR;5'UTR;5'UTR;5'UTR;5'UTR	0.0885686	0.0953571	0.00461411
cg10206588	10	32044738			0.0881679	0.0857564	0.00342584
cg10220544	1	60171660	FGGY;FGGY	Body;Body	0.1066	0.0926462	0.00619358
cg10231067	1	19254731	IFFO2	Body	0.0907179	0.0797201	0.00457843
cg10232198	1	98468025			0.0925237	0.0789111	0.00480046
cg10237542	1	51168010	FAF1	Body	0.0907573	0.0750799	0.00853992
cg10239163	2	25527366	DNMT3A;DNMT3A;DNMT3A	Body;Body;Body	0.10346	0.0977441	0.00597368
cg10244503	1	87691781			0.0955461	0.0776864	0.00618647
cg10251594	6	106433444			0.116928	0.116948	0.00165836
cg10253967	3	63800090			0.0869446	0.0836557	0.0046702
cg10271880	14	77608587	ZDHHC22	TSS1500	0.114966	0.113376	0.00510056
cg10273615	7	137489165	DGKI	Body	0.0875353	0.0766682	0.00406257
cg10278149	2	208016923	KLF7	Body	0.0896557	0.0731924	0.00508526
cg10298741	16	73019173	ZFHX3;ZFHX3	5'UTR;5'UTR	0.0869727	0.0790564	0.00286994
cg10311020	10	27146906	ABI1;ABI1;ABI1;ABI1	Body;Body;Body;Body	0.0920031	0.073916	0.00455253
cg10313197	16	81744554	CMIP;CMIP	3'UTR;3'UTR	0.0991158	0.0898339	0.00439974
cg10318744	14	69282256			0.101558	0.0704866	0.0108979
cg10323490	2	88469007	THNSL2	TSS1500	0.088579	0.068139	0.0074758
cg10346364	11	67142268	LOC100130987;CLCF1;CLCF1	Body;TSS1500;TSS1500	0.0900433	0.0793623	0.00370535
cg10351617	21	47580738			0.113772	0.097054	0.00800944
cg10354232	2	133414633	LYPD1;LYPD1	Body;Body	0.101412	0.0691356	0.00781153
cg10369688	19	39898283	ZFP36	Body	0.0962922	0.0726992	0.00695712
cg10377582	12	51612794	POU6F1	TSS1500	0.10537	0.0813179	0.00728711
cg10378521	12	133101612	FBRSL1	Body	0.0926974	0.0805049	0.0065979
cg10395868	14	69263504	C14orf181	TSS1500	0.0876278	0.0813533	0.00340671
cg10397932	1	2166155	SKI	Body	0.104723	0.107039	0.00388973
cg10399099	16	51169072			0.0974762	0.0725899	0.0111865
cg10414177	13	51381839	DLEU7	Body	0.0887211	0.0758741	0.00451964
cg10415570	16	73053779	ZFHX3;ZFHX3	5'UTR;5'UTR	0.118098	0.0966789	0.00583983
cg10422067	11	44963330	TP53I11;TP53I11	5'UTR;5'UTR	0.0906324	0.080936	0.00507611
cg10438089	17	47818514	FAM117A	Body	0.093417	0.0990491	0.00708607
cg10474404	3	129148047	C3orf25	TSS1500	0.109006	0.110187	0.00596571
cg10483525	16	73080909	ZFHX3;ZFHX3	5'UTR;5'UTR	0.0869749	0.0755271	0.00379215
cg10485752	1	26021655	MAN1C1	Body	0.0872189	0.0806601	0.00557591
cg10493055	4	99576808	TSPAN5	Body	0.0860582	0.0749201	0.00260527
cg10500147	12	6881601	LAG3	TSS200	0.12364	0.118562	0.0090547
cg10500737	21	17566381	C21orf34;C21orf34	Body;TSS1500	0.107996	0.122284	0.0033234
cg10502206	2	145182344	ZEB2;ZEB2	Body;Body	0.117631	0.13149	0.00292016
cg10519906	6	34563243	C6orf106;C6orf106	Body;Body	0.0924578	0.0736858	0.010946
cg10520070	10	45922222	ALOX5	Body	0.0955047	0.0855176	0.00274956
cg10521596	12	127599623			0.090358	0.0799739	0.00325177
cg10523860	14	103875565	MARK3;MARK3;MARK3;MARK3;MARK3	Body;Body;Body;Body;Body	0.0955584	0.0817417	0.00644842
cg10527300	13	110874326	COL4A1	Body	0.095634	0.0896938	0.00628949
cg10529555	1	205254523			0.0896765	0.0722659	0.00403608
cg10530613	1	40346530	TRIT1	Body	0.101977	0.0796716	0.0148725
cg10540110	1	202775609	KDM5B	Body	0.0907777	0.084388	0.00402849
cg10540573	2	218869684			0.103105	0.105942	0.00340923
cg10559803	1	178693897	RALGPS2	TSS1500	0.104973	0.101639	0.00210077
cg10565187	19	1468943	APC2	Body	0.107153	0.0828845	0.00932593
cg10582795	2	161172036	RBMS1;RBMS1	Body;Body	0.118842	0.137043	0.00480689
cg10583414	12	48207063	HDAC7;HDAC7	Body;Body	0.0900464	0.0770979	0.00466436
cg10587366	11	19548019	NAV2	Body	0.0861928	0.0903135	0.00253732
cg10591077	7	30030138	SCRN1;SCRN1;SCRN1;SCRN1	TSS1500;TSS1500;TSS1500;TSS1500	0.0913527	0.0770424	0.00779474
cg10591516	12	125405786			0.0911295	0.0867205	0.00648632
cg10593816	12	95397809	NDUFA12	TSS1500	0.106982	0.0972096	0.00543124
cg10595421	6	151710284	ZBTB2	5'UTR	0.0887037	0.0852668	0.00376852
cg10596434	5	171878353	SH3PXD2B	Body	0.103363	0.0910948	0.00565233
cg10598503	3	72235389			0.0864022	0.0929195	0.0021533
cg10599446	3	189073674			0.0949341	0.0817551	0.00451636
cg10601624	12	6404377			0.108103	0.110736	0.00369995
cg10603290	5	14154788	TRIO	Body	0.0879761	0.0840762	0.0050386
cg10622023	1	161965174	OLFML2B	Body	0.0926899	0.0871952	0.00355907
cg10623221	3	173119212	NLGN1	5'UTR	0.0932311	0.0951729	0.0030148
cg10624729	1	78298207	FAM73A	Body	0.0909768	0.0820901	0.00321119
cg10627737	13	111065189	COL4A2	Body	0.0989801	0.0921789	0.00457455
cg10628618	1	215779210	KCTD3	Body	0.0864022	0.0707633	0.00456071
cg10632600	19	1174612	SBNO2	TSS1500	0.0887581	0.0888378	0.00691694
cg10632966	10	105001051			0.123608	0.123492	0.0037627
cg10660107	5	114908715			0.101808	0.0986772	0.00482618
cg10660666	9	134305380	BAT2L1	TSS200	0.0869818	0.0894692	0.00263612
cg10665616	7	69326361	AUTS2;AUTS2;AUTS2	Body;Body;Body	0.0890534	0.0821613	0.00400716
cg10667102	19	1265458			0.112001	0.0880394	0.00846118
cg10687936	3	125085322	ZNF148	5'UTR	0.0934664	0.0795231	0.00576507
cg10692363	10	80327890			0.131344	0.125508	0.00285323
cg10699884	1	21661045	ECE1	Body	0.087319	0.0868129	0.00317206
cg10713134	1	16303048	ZBTB17	TSS1500	0.0900196	0.0729539	0.0029002
cg10713232	17	37051959	LASP1	Body	0.100284	0.0923476	0.00502529
cg10713515	10	22603999	COMMD3	TSS1500	0.0997306	0.0839665	0.00562625
cg10716612	4	184113429	WWC2	Body	0.110039	0.101671	0.00460468
cg10728351	4	122628020			0.103037	0.100873	0.00800035
cg10735582	3	150140075	TSC22D2	Body	0.0862581	0.0733105	0.00358213
cg10741418	14	73927547			0.105854	0.113969	0.00546151
cg10754215	4	8073804	ABLIM2;ABLIM2;ABLIM2;ABLIM2;ABLIM2;ABLIM2;ABLIM2	Body;Body;Body;Body;Body;Body;Body	0.111004	0.0893625	0.00878598
cg10766030	13	31408838			0.113939	0.090388	0.0108196
cg10769531	7	110753971	LRRN3;IMMP2L;LRRN3;LRRN3	5'UTR;Body;5'UTR;5'UTR	0.0892462	0.0873603	0.00365144
cg10770046	1	6446787	ACOT7;ACOT7	Body;TSS1500	0.0864913	0.0916653	0.00296928
cg10773266	10	43895225	HNRNPF;HNRNPF;HNRNPF;HNRNPF	5'UTR;5'UTR;5'UTR;5'UTR	0.109625	0.104309	0.00459369
cg10777887	15	63484315	RAB8B	Body	0.0867488	0.0664142	0.00656262
cg10781513	3	193921641			0.101131	0.0948587	0.00264246
cg10796749	1	10056837	RBP7	TSS1500	0.119973	0.109154	0.00957543
cg10800346	13	114829496	RASA3	Body	0.0947778	0.0940167	0.00618554
cg10805850	13	98794470	FARP1;FARP1	TSS1500;TSS1500	0.145181	0.128735	0.00684807
cg10812439	10	80862771	ZMIZ1	5'UTR	0.121226	0.11946	0.00708316
cg10819350	19	10655686	ATG4D	Body	0.0862226	0.0618706	0.00422333
cg10822352	10	13876378	FRMD4A	Body	0.0975198	0.0788319	0.00617652
cg10824582	11	116855630	SIK3	Body	0.108764	0.102067	0.00714121
cg10824972	6	11429244			0.0903417	0.0983705	0.00381078
cg10832035	6	170564889	LOC154449	Body	0.0944492	0.0941634	0.00741011
cg10837404	5	112356289	DCP2	3'UTR	0.0864662	0.087812	0.00351297
cg10843343	12	53298027	KRT8	Body	0.0868674	0.0902092	0.00351035
cg10845147	5	172149624			0.0897959	0.0787294	0.00363707
cg10855825	17	42988799	GFAP;GFAP	Body;Body	0.0868634	0.078751	0.00392009
cg10864056	5	132452454			0.0923719	0.0945066	0.00315904
cg10864200	4	720809	PCGF3	5'UTR	0.0890832	0.0583239	0.00863477
cg10864794	5	78203170	ARSB;ARSB	Body;Body	0.102341	0.103777	0.00276483
cg10879958	5	68708084	RAD17;RAD17;RAD17;RAD17;RAD17;RAD17;RAD17;RAD17	Body;Body;Body;Body;Body;Body;Body;Body	0.0936408	0.0524153	0.0113742
cg10881225	2	9984929	TAF1B	Body	0.0861918	0.077042	0.00521347
cg10909790	10	45925455	ALOX5	Body	0.0888891	0.0706192	0.00516344
cg10919522	14	74227441	C14orf43;C14orf43	5'UTR;TSS1500	0.0874818	0.0746939	0.00523721
cg10933959	15	100890907	FLJ42289;FLJ42289	TSS1500;Body	0.087062	0.0782073	0.0047163
cg10943263	6	2857924			0.0964564	0.09621	0.00285085
cg10949007	5	95159614	GLRX;GLRX	TSS1500;TSS1500	0.125018	0.104064	0.0074246
cg10949319	10	105154064	MIR1307;USMG5	Body;5'UTR	0.100798	0.0762603	0.00881946
cg10950524	7	2139216	MAD1L1;MAD1L1;MAD1L1	Body;Body;Body	0.0869661	0.0819111	0.00386783
cg10951289	1	205391381	LEMD1	TSS1500	0.0928702	0.0959684	0.00436572
cg10959711	1	153509096	S100A6	TSS1500	0.116205	0.112561	0.00275025
cg10959907	4	3374483	RGS12;RGS12;RGS12	Body;Body;Body	0.123379	0.107639	0.00564637
cg10960118	3	115386082	GAP43;GAP43	Body;Body	0.0929656	0.0646417	0.00871081
cg10960375	3	42694144	ZBTB47	TSS1500	0.101603	0.0897284	0.00238847
cg10963949	1	173445463	PRDX6	TSS1500	0.109308	0.0928619	0.0035604
cg10969343	2	144565650			0.0947758	0.0835142	0.00308021
cg10971048	14	52326169	GNG2	TSS1500	0.0889321	0.0760308	0.00637815
cg10975985	14	33081481	AKAP6	Body	0.0875817	0.0806901	0.0033483
cg10978034	6	33129988			0.172006	0.153497	0.0117394
cg10984625	2	238599858	LRRFIP1;LRRFIP1;LRRFIP1;LRRFIP1;LRRFIP1	TSS1500;TSS1500;TSS1500;TSS1500;Body	0.103077	0.0821951	0.00714494
cg10985288	3	170983841	TNIK;TNIK;TNIK;TNIK;TNIK;TNIK;TNIK;TNIK	Body;Body;Body;Body;Body;Body;Body;Body	0.0962519	0.0895825	0.00409383
cg10985914	1	212769641	ATF3	5'UTR	0.104541	0.0964625	0.00529721
cg10987624	1	182995719	LAMC1	Body	0.0908636	0.0894773	0.00503139
cg10988324	10	49730753	ARHGAP22	Body	0.100617	0.100917	0.00352355
cg10991752	6	155845314			0.0860509	0.0752742	0.0029707
cg10998291	3	194876449	C3orf21	Body	0.0964681	0.0823153	0.00474731
cg11001536	5	153489773			0.0937857	0.0828864	0.00344598
cg11012543	3	52231691	ALAS1;ALAS1	TSS1500;TSS1500	0.0864072	0.0804724	0.00397333
cg11015893	7	135433540	FAM180A;FAM180A	1stExon;5'UTR	0.0954337	0.0922883	0.00444106
cg11018604	5	71507163			0.107055	0.111546	0.00291508
cg11019771	7	137085181	DGKI	Body	0.108227	0.113617	0.00494698
cg11021321	20	57471660	GNAS;GNAS;GNAS;GNAS;GNAS;GNAS;GNAS;GNAS	Body;Body;3'UTR;Body;Body;3'UTR;Body;Body	0.086101	0.0677903	0.00530897
cg11027221	11	67770665	UNC93B1	Body	0.140911	0.133192	0.0037486
cg11033697	4	177305431			0.0867971	0.0770567	0.00461975
cg11036279	2	242785270			0.0897641	0.0774453	0.0070472
cg11046602	17	47695458	SPOP;SPOP;SPOP;SPOP;SPOP;SPOP	Body;Body;Body;Body;Body;Body	0.0935755	0.0923659	0.00279757
cg11050793	12	124876650	NCOR2;NCOR2	Body;Body	0.146362	0.119169	0.012785
cg11071448	1	202584465	SYT2;SYT2	5'UTR;5'UTR	0.0990701	0.0944959	0.00404825
cg11076902	11	78974086	ODZ4	5'UTR	0.109881	0.10691	0.00299899
cg11081272	11	78130236	GAB2	TSS1500	0.0869059	0.0793213	0.00345554
cg11084266	1	156187819	PMF1	Body	0.0912327	0.0711748	0.00344085
cg11091914	8	105598224	LRP12;LRP12	Body;Body	0.101766	0.0994867	0.00716302
cg11104416	4	1202861	LOC100130872;LOC100130872-SPON2	TSS200;TSS1500	0.0979031	0.102627	0.00632204
cg11110759	14	101282683			0.106199	0.105251	0.00357935
cg11117717	14	31560529	AP4S1	Body	0.0866364	0.0758243	0.00416989
cg11120551	1	146713996	CHD1L	TSS1500	0.0998725	0.081655	0.00365144
cg11145461	1	201475451	CSRP1;CSRP1	5'UTR;5'UTR	0.103626	0.107696	0.00529702
cg11146034	12	96590670	ELK3	5'UTR	0.137029	0.14189	0.00606061
cg11162118	11	31837104	PAX6	5'UTR	0.102404	0.0980511	0.00653971
cg11164618	17	74494790	RHBDF2;RHBDF2	5'UTR;5'UTR	0.11445	0.120008	0.0040674
cg11166893	13	114814706	RASA3	Body	0.0983004	0.0776451	0.00914264
cg11168687	4	185726782	ACSL1	5'UTR	0.115476	0.121495	0.00474956
cg11169848	11	67142030	LOC100130987;CLCF1;CLCF1	Body;TSS1500;TSS1500	0.0941458	0.0716891	0.00748174
cg11176169	7	140305368			0.0907383	0.0853248	0.00348402
cg11179180	11	78986371	ODZ4	5'UTR	0.0865081	0.0726368	0.00334528
cg11184109	3	53164962	RFT1	TSS1500	0.112152	0.104804	0.00488997
cg11200042	10	120102309	C10orf84;C10orf84	TSS1500;TSS1500	0.0987923	0.0918761	0.00340272
cg11211486	3	46033800	FYCO1	5'UTR	0.101805	0.0785674	0.00532594
cg11217865	5	139227318	NRG2;NRG2;NRG2;NRG2	3'UTR;3'UTR;3'UTR;3'UTR	0.0892257	0.0815643	0.00668041
cg11245681	5	176166754			0.098241	0.0920663	0.00494345
cg11253592	11	95992166	MAML2	Body	0.117092	0.114757	0.00845903
cg11256186	1	42288825	HIVEP3;HIVEP3	5'UTR;5'UTR	0.0892601	0.0714619	0.00568882
cg11257935	5	154255229	CNOT8	3'UTR	0.106857	0.096681	0.0138918
cg11269166	2	172203847	METTL8	Body	0.107021	0.106131	0.00316062
cg11277126	20	33680945	TRPC4AP;TRPC4AP	TSS1500;TSS1500	0.09927	0.0943384	0.000755222
cg11288297	11	8808320	ST5;ST5;ST5	5'UTR;5'UTR;5'UTR	0.0921836	0.0674985	0.00483582
cg11288686	12	29735807	TMTC1	Body	0.0887842	0.095074	0.0038592
cg11311053	12	124912049	NCOR2;NCOR2	Body;Body	0.0911874	0.086365	0.00315929
cg11328313	10	62570152			0.0897157	0.0623394	0.006392
cg11345909	1	22270751			0.095702	0.0932541	0.0110217
cg11363444	2	153079618			0.121926	0.119159	0.00376014
cg11365617	12	110174620	MGC14436;MGC14436;C12orf34	Body;Body;5'UTR	0.0928553	0.0949029	0.00365987
cg11366886	20	11666805			0.0863533	0.0775797	0.00469655
cg11378101	11	94826095	ENDOD1	Body	0.0949794	0.0873202	0.00467201
cg11383291	3	124597938	ITGB5	Body	0.12319	0.118451	0.00487859
cg11383544	1	114355622	RSBN1	TSS1500	0.0915953	0.07429	0.00557733
cg11384744	7	16794623	TSPAN13	Body	0.0903617	0.093635	0.00332436
cg11394611	1	229421456	RAB4A	Body	0.0918301	0.0879502	0.00510439
cg11398451	15	91136069	CRTC3;CRTC3	Body;Body	0.109981	0.120221	0.00297207
cg11401986	9	91604088			0.101729	0.0641399	0.0144062
cg11419304	2	69248344	ANTXR1;ANTXR1;ANTXR1	Body;Body;Body	0.110677	0.10334	0.00251109
cg11432069	21	47702262	MCM3AP	Body	0.141443	0.135315	0.00943182
cg11444072	2	9427798	ASAP2;ASAP2	Body;Body	0.0899341	0.080625	0.00735134
cg11465639	17	19241549			0.100264	0.0987201	0.00169224
cg11492288	6	30290596	HCG18;HCG18	Body;Body	0.0915129	0.0792839	0.00518203
cg11501364	13	99851660	UBAC2	TSS1500	0.108127	0.0911775	0.0122376
cg11510043	13	97934205	MBNL2;MBNL2	Body;Body	0.0861773	0.0777441	0.00398079
cg11516004	1	8533501	RERE;RERE	Body;Body	0.0876544	0.091274	0.00335763
cg11537406	11	124932624	SLC37A2;SLC37A2	TSS1500;TSS1500	0.107315	0.0918165	0.0101854
cg11548083	8	10208156	MSRA;MSRA;MSRA	Body;Body;Body	0.103041	0.0961473	0.00280551
cg11555067	2	99081350	INPP4A;INPP4A;INPP4A;INPP4A	5'UTR;5'UTR;5'UTR;5'UTR	0.0998736	0.0876579	0.00258881
cg11564601	22	30592435			0.101979	0.0713135	0.00965932
cg11572080	6	111925158	TRAF3IP2;TRAF3IP2;TRAF3IP2	Body;5'UTR;5'UTR	0.116907	0.113773	0.00523412
cg11604426	17	30592406	RHBDL3	TSS1500	0.090007	0.0840792	0.00337909
cg11606261	12	53775336	SP1;SP1	5'UTR;Body	0.105145	0.110749	0.00430865
cg11615607	3	120004483			0.088631	0.0873563	0.00477492
cg11619602	11	13360707	ARNTL;ARNTL;ARNTL	5'UTR;5'UTR;5'UTR	0.0963948	0.0880085	0.00299724
cg11620672	6	19298476			0.0879696	0.0750049	0.00371725
cg11625933	3	81811322	GBE1	TSS1500	0.0891042	0.0786942	0.00323449
cg11637968	4	159732036	FNIP2	Body	0.089585	0.0728944	0.00340043
cg11641006	2	235213874			0.0940629	0.0920565	0.00263364
cg11642298	3	133193741	BFSP2	Body	0.129793	0.124831	0.00497361
cg11660018	11	86510915	PRSS23	TSS1500	0.090182	0.0811958	0.00233532
cg11671265	4	78722517	CNOT6L	Body	0.102143	0.0748749	0.00626975
cg11671363	5	148810177	MIR145;LOC728264	TSS200;Body	0.105185	0.0952145	0.00572881
cg11681321	15	60683059	ANXA2;ANXA2;ANXA2;ANXA2	5'UTR;5'UTR;Body;5'UTR	0.125986	0.107825	0.0157614
cg11691093	22	36727373	MYH9	Body	0.0991984	0.101511	0.00548402
cg11703007	15	50920452	TRPM7	Body	0.0975884	0.00501438	0.0173581
cg11704212	1	44303111	ST3GAL3;ST3GAL3;ST3GAL3;ST3GAL3;ST3GAL3;ST3GAL3;ST3GAL3;ST3GAL3;ST3GAL3;ST3GAL3	Body;Body;Body;Body;Body;Body;Body;Body;Body;Body	0.116452	0.101937	0.00365262
cg11735008	1	42380309	HIVEP3;HIVEP3	5'UTR;5'UTR	0.114052	0.104425	0.00802367
cg11740138	3	181669177			0.0955469	0.0634326	0.00631136
cg11743000	1	65355578	JAK1	5'UTR	0.0953067	0.0787958	0.00603905
cg11747104	14	59760772	DAAM1	Body	0.0974066	0.052398	0.0160022
cg11756387	1	32401244	PTP4A2;PTP4A2	5'UTR;5'UTR	0.106061	0.0928728	0.00344864
cg11791770	11	611791	PHRF1	3'UTR	0.106252	0.0911828	0.00769116
cg11795975	10	118502947	HSPA12A	TSS1500	0.09283	0.0939709	0.00534418
cg11798660	2	25504398	DNMT3A;DNMT3A;DNMT3A	Body;Body;3'UTR	0.0979721	0.0916505	0.00664708
cg11812233	2	133423194	LYPD1;LYPD1	Body;Body	0.0992249	0.0859799	0.00482202
cg11819702	5	73529573			0.103234	0.115027	0.00499352
cg11822088	1	243398577	CEP170;CEP170;CEP170	5'UTR;5'UTR;5'UTR	0.0871248	0.0824409	0.0063126
cg11822932	11	33913716	LMO2;LMO2	1stExon;5'UTR	0.0876705	0.0864856	0.00214555
cg11834170	7	47623878			0.0916105	0.0860926	0.00215748
cg11835657	14	95967697			0.116641	0.118226	0.00441243
cg11844042	4	153602251	TMEM154	TSS1500	0.1117	0.121499	0.00284738
cg11844856	14	59000503	KIAA0586	Body	0.0928993	0.0828163	0.00681028
cg11851174	17	17712609	RAI1	Body	0.101634	0.084241	0.00529444
cg11859594	17	76755745	CYTH1;CYTH1	Body;Body	0.111073	0.0906578	0.00634255
cg11867084	5	142458116	ARHGAP26;ARHGAP26	Body;Body	0.113483	0.104764	0.0102299
cg11875995	8	123587744			0.124841	0.139501	0.00459179
cg11888982	8	116231420			0.115091	0.132745	0.00383533
cg11897387	5	123218106			0.0873367	0.0749015	0.0040934
cg11920449	6	36645608	CDKN1A;CDKN1A	TSS1500;TSS1500	0.0912972	0.0785956	0.00359578
cg11926473	18	11980297	IMPA2	TSS1500	0.10649	0.0971376	0.00538687
cg11937768	10	65344030	REEP3	Body	0.111152	0.120236	0.00509299
cg11937920	15	70995381	UACA;UACA	Body;TSS1500	0.0900931	0.0706026	0.00578165
cg11938455	6	15622032	DTNBP1;DTNBP1;DTNBP1	Body;Body;Body	0.0868242	0.0757119	0.00285109
cg11940177	10	99188478	PGAM1	Body	0.0914738	0.0825978	0.00472663
cg11943820	10	106094061	ITPRIP	TSS1500	0.100994	0.107651	0.00303064
cg11952340	15	63814440	USP3	Body	0.100448	0.103151	0.00552834
cg11953913	5	139562873	C5orf32	5'UTR	0.0903168	0.0912603	0.00234101
cg11957481	19	40325100	FBL;DYRK1B;DYRK1B;DYRK1B	3'UTR;TSS1500;TSS1500;TSS1500	0.0981725	0.0446604	0.0131599
cg11958644	5	130872422	RAPGEF6;RAPGEF6;RAPGEF6;RAPGEF6;RAPGEF6;RAPGEF6	Body;Body;Body;Body;Body;Body	0.102412	0.0838968	0.00469516
cg11958668	2	86830855	RNF103	3'UTR	0.0894101	0.0922339	0.00263976
cg11966524	11	115631762			0.100319	0.0989885	0.00258228
cg11969526	2	209145835	PIKFYVE;PIKFYVE	Body;Body	0.0963245	0.0802424	0.00605086
cg11970806	17	56066485	VEZF1	TSS1500	0.0994585	0.0854934	0.00348879
cg11972534	2	11515164			0.149948	0.145224	0.00860454
cg11987682	10	5453874	NET1	TSS1500	0.0969874	0.0835525	0.00837581
cg11997468	13	114834922	RASA3	Body	0.0864128	0.069511	0.0046723
cg11997708	13	114927854			0.0971435	0.0871816	0.00544858
cg12017722	15	89181425	ISG20	TSS1500	0.130349	0.136078	0.00319803
cg12018718	2	8684089			0.101796	0.109543	0.00274867
cg12030667	3	48471659	PLXNB1;PLXNB1	TSS1500;TSS200	0.0907308	0.0839542	0.00210359
cg12044693	6	80873769	BCKDHB;BCKDHB	Body;Body	0.101801	0.110971	0.00525326
cg12053762	12	107167543	RIC8B	TSS1500	0.0982009	0.110072	0.00306835
cg12058490	12	9268379	A2M	1stExon	0.0888553	0.0838789	0.00496772
cg12063992	15	75865604	PTPN9	Body	0.104666	0.104715	0.00577571
cg12068069	1	26497107	ZNF593	Body	0.0902098	0.063751	0.00814665
cg12077460	8	8702053	MFHAS1	Body	0.133972	0.124454	0.00366518
cg12077581	22	50609145	PANX2;PANX2;PANX2	TSS200;TSS200;TSS200	0.101311	0.00399886	0.0847967
cg12077698	1	33629024	TRIM62	Body	0.101649	0.0931106	0.00538943
cg12080687	2	47063626	LOC100134259	Body	0.135186	0.139072	0.00396878
cg12081267	2	98486185	TMEM131	Body	0.0874345	0.062695	0.00809211
cg12102016	14	89259748	EML5	TSS1500	0.0999232	0.0896078	0.00334438
cg12104689	17	58600131	APPBP2	Body	0.103412	0.0916306	0.00589974
cg12105089	7	1054075	C7orf50;C7orf50;C7orf50	Body;Body;Body	0.0893684	0.0893836	0.00494758
cg12120430	3	187935971	LPP;LPP	5'UTR;5'UTR	0.0883033	0.0767478	0.00429129
cg12124094	17	64433744	PRKCA	Body	0.111455	0.104299	0.00366556
cg12126243	14	59742285	DAAM1	Body	0.092179	0.0815055	0.00458681
cg12128507	12	29107788			0.0959412	0.0937673	0.00317028
cg12131208	17	58499700	C17orf64	TSS200	0.111795	0.0878505	0.00964573
cg12133962	1	3090134	PRDM16;PRDM16	Body;Body	0.094261	0.0818482	0.00680637
cg12138695	3	149160934			0.09283	0.0859718	0.00543253
cg12139369	17	71284979	CDC42EP4	5'UTR	0.129809	0.0659101	0.0234981
cg12141846	1	59244712			0.122562	0.124778	0.00308207
cg12151328	3	112709521	GTPBP8;GTPBP8	TSS1500;TSS1500	0.0907511	0.0899804	0.00266287
cg12169568	14	89708532	FOXN3;FOXN3	Body;Body	0.112029	0.0987822	0.00388076
cg12169889	17	60969792			0.0888513	0.104168	0.00427992
cg12171567	3	43020214	FAM198A	TSS1500	0.0996364	0.101945	0.00381051
cg12176605	3	40518138	ZNF619;ZNF619;ZNF619;ZNF619;ZNF619;ZNF619	TSS1500;TSS1500;TSS1500;TSS1500;TSS1500;TSS1500	0.102909	0.0892325	0.00905819
cg12177944	3	129322537	PLXND1	Body	0.0933054	0.0634282	0.00532802
cg12178445	6	8436263	SLC35B3;SLC35B3;SLC35B3	TSS1500;TSS1500;TSS1500	0.0941977	0.0896	0.00513512
cg12179380	8	142084624			0.11166	0.107616	0.00355324
cg12182708	10	99223744	MMS19	Body	0.0980998	0.090198	0.00329922
cg12183221	17	26210981	C17orf108	5'UTR	0.0864719	0.0912363	0.00373144
cg12196847	14	81426577	TSHR;TSHR;TSHR	Body;Body;Body	0.0905051	0.0815777	0.00540203
cg12204337	5	90422829	GPR98;GPR98	Body;Body	0.102602	0.0922607	0.00339968
cg12212103	17	48231729			0.117896	0.108134	0.00241171
cg12219307	4	15437727	C1QTNF7;C1QTNF7;C1QTNF7	Body;Body;Body	0.0961303	0.0877934	0.00367952
cg12230983	6	15439701	JARID2	Body	0.130484	0.123731	0.00383064
cg12232222	13	98825268	FARP1;FARP1	5'UTR;5'UTR	0.103392	0.0922847	0.00513859
cg12232463	2	100926650	LONRF2	Body	0.0955348	0.0922134	0.0044031
cg12243582	7	64254469	ZNF138;ZNF138;ZNF138;ZNF138	TSS1500;TSS1500;TSS1500;TSS1500	0.0875265	0.0757342	0.00289375
cg12257397	3	66743392			0.0872795	0.0812945	0.00236632
cg12269743	2	45992130	PRKCE	Body	0.0865637	0.0853308	0.00362631
cg12274479	1	22264515	HSPG2	TSS1500	0.10413	0.051639	0.0143749
cg12275370	2	10425661			0.10983	0.107659	0.00170728
cg12277225	13	52734032	NEK3;NEK3;NEK3;NEK3	TSS1500;TSS200;TSS200;TSS200	0.0868282	0.0756816	0.0108138
cg12297590	6	158080750	ZDHHC14;ZDHHC14	Body;Body	0.117582	0.0992491	0.00549361
cg12299795	1	64982093	CACHD1	Body	0.123929	0.106723	0.00575919
cg12306853	6	143833173	FUCA2	TSS1500	0.0930494	0.0629831	0.00718501
cg12334871	5	149993971	SYNPO	5'UTR	0.0948651	0.0952886	0.00318332
cg12336960	3	191049285	CCDC50;CCDC50;UTS2D	Body;Body;TSS1500	0.0965626	0.0808335	0.00748367
cg12338137	2	218701429	TNS1	Body	0.128854	0.10965	0.00603648
cg12364461	15	80185399	MTHFS	Body	0.0882814	0.0291716	0.0192411
cg12364786	15	64056664	HERC1	Body	0.114474	0.0988681	0.00437656
cg12368241	6	64355267	PHF3	TSS1500	0.0868536	0.0759531	0.0035439
cg12372106	4	57975815	IGFBP7	Body	0.0890535	0.0784901	0.00364736
cg12394201	11	43942418			0.0990441	0.0917563	0.00344684
cg12395689	10	133777125			0.0889122	0.0782629	0.0038407
cg12407140	11	116228734			0.0974573	0.0643126	0.0110075
cg12417775	1	212463238	PPP2R5A	Body	0.0897178	0.0704527	0.00514946
cg12427162	1	168198488	SFT2D2	Body	0.110166	0.112669	0.00552737
cg12441066	17	55456535	MSI2;MSI2	Body;Body	0.0904096	0.0991588	0.0023374
cg12445424	1	26605141	CCDC21;SH3BGRL3	3'UTR;TSS1500	0.102614	0.0879037	0.00304936
cg12449325	11	34814081			0.089669	0.0851001	0.00462674
cg12458587	8	22595746	PEBP4	Body	0.0911251	0.0904083	0.00232109
cg12461141	11	5710654	TRIM22	TSS1500	0.11771	0.112164	0.00478451
cg12464638	11	844400	TSPAN4;TSPAN4;TSPAN4;TSPAN4;TSPAN4;TSPAN4;TSPAN4	TSS200;5'UTR;5'UTR;5'UTR;5'UTR;5'UTR;5'UTR	0.0867017	0.0860325	0.00160853
cg12488187	12	65671664	MSRB3;MSRB3	TSS1500;TSS1500	0.0883309	0.0727472	0.00522226
cg12494373	12	46581199	SLC38A1;SLC38A1	3'UTR;3'UTR	0.0861405	0.0789181	0.00508399
cg12510267	2	145218137	ZEB2;ZEB2	Body;Body	0.094555	0.0870193	0.00303262
cg12510708	7	26193805	NFE2L3	Body	0.113479	0.108079	0.00757605
cg12513352	10	11204958	CUGBP2;CUGBP2	Body;Body	0.128636	0.128699	0.00382203
cg12515635	15	31660558	KLF13	Body	0.0911432	0.0695288	0.00657672
cg12523691	4	169717681	PALLD;PALLD;PALLD	Body;Body;Body	0.0911994	0.0874256	0.00267132
cg12526091	12	58245042			0.0970415	0.111212	0.00241424
cg12531838	10	531914	DIP2C	Body	0.0958798	0.0669273	0.00738547
cg12535744	11	95930450	MAML2	Body	0.0923712	0.0951853	0.00220856
cg12555369	10	105153066	USMG5	5'UTR	0.0881331	0.0694519	0.00686451
cg12568756	2	218717561	TNS1	Body	0.0885446	0.0441966	0.0100466
cg12569592	6	16753450	ATXN1;ATXN1	5'UTR;5'UTR	0.123152	0.135538	0.0059183
cg12582616	6	15427489	JARID2	Body	0.138744	0.126505	0.00728566
cg12586150	6	2840792	SERPINB1	Body	0.10221	0.112036	0.00344934
cg12591668	1	192520335			0.0893812	0.0639149	0.00604026
cg12592359	20	30944839	ASXL1;ASXL1	TSS1500;TSS1500	0.12401	0.110138	0.0044976
cg12593541	1	181110845			0.123733	0.116179	0.00415449
cg12600197	15	75639339	NEIL1;NEIL1	1stExon;5'UTR	0.0886523	0.0941447	0.0020877
cg12610832	1	27894955	AHDC1	5'UTR	0.0953317	0.08161	0.0036537
cg12611488	1	2169282	SKI	Body	0.106362	0.0948907	0.00452774
cg12613618	11	63656088	MARK2;MARK2;MARK2;MARK2;MARK2;MARK2	Body;1stExon;Body;5'UTR;Body;Body	0.100976	0.0890134	0.00561042
cg12632264	10	97889379	ZNF518A	TSS200	0.0936786	0.0892293	0.00186487
cg12636607	6	112154581	FYN	5'UTR	0.101338	0.0999448	0.005829
cg12650252	11	77791508	NDUFC2	TSS1500	0.0918806	0.0836791	0.00565585
cg12655112	15	42261154	EHD4	Body	0.107396	0.0813685	0.0087089
cg12655921	2	2019937	MYT1L	5'UTR	0.0859798	0.0899144	0.00248672
cg12671247	5	34905841	RAD1;RAD1	Body;3'UTR	0.0889818	0.0910352	0.00533925
cg12685560	17	2302144	MNT	Body	0.106884	0.0891248	0.00658388
cg12740180	1	7516366	CAMTA1	Body	0.103696	0.0918803	0.00297828
cg12754495	3	151102703	P2RY12;MED12L	TSS200;Body	0.0885323	0.0856462	0.0049525
cg12759523	15	22923501	CYFIP1	5'UTR	0.0861565	0.0680402	0.00495414
cg12760508	6	111200500	AMD1;AMD1	5'UTR;Body	0.101321	0.0916523	0.00282193
cg12762527	10	105730465	SLK	Body	0.102518	0.0806079	0.00829496
cg12779575	17	62208434	ERN1	TSS1500	0.10968	0.101229	0.00459573
cg12784175	10	103589988	KCNIP2;KCNIP2;KCNIP2;KCNIP2;KCNIP2;KCNIP2;KCNIP2	Body;Body;Body;Body;Body;Body;Body	0.0933389	0.0797441	0.00610158
cg12804755	11	15796715			0.105184	0.104299	0.00233341
cg12816748	7	752743	PRKAR1B;PRKAR1B;PRKAR1B;PRKAR1B;PRKAR1B;PRKAR1B;PRKAR1B	TSS200;5'UTR;5'UTR;TSS1500;1stExon;5'UTR;5'UTR	0.11797	0.093243	0.0087483
cg12825509	3	185648568	TRA2B	Body	0.128033	0.118581	0.00488664
cg12829455	3	51391213	DOCK3	Body	0.0882659	0.0819434	0.00282643
cg12843448	3	193789466			0.109406	0.098522	0.00540432
cg12853539	6	125623465	HDDC2	TSS200	0.12222	0.11279	0.00550688
cg12866859	17	43224332	HEXIM1	TSS1500	0.0909179	0.0857928	0.0015165
cg12911122	6	41516486	FOXP4;FOXP4;FOXP4	5'UTR;5'UTR;5'UTR	0.0925577	0.0671253	0.00769212
cg12918213	12	116581414	MED13L	Body	0.0997797	0.0830748	0.00545562
cg12918604	2	190541400	ANKAR	Body	0.0962491	0.0942235	0.00651635
cg12925682	5	38872169	OSMR;OSMR	Body;Body	0.136455	0.12374	0.00580249
cg12938488	14	59282502			0.0983752	0.0474088	0.0147638
cg12939797	13	33830425	STARD13	Body	0.0964438	0.0986513	0.00326603
cg12955084	19	41886265	TMEM91;TMEM91;TMEM91;TMEM91;TMEM91;TMEM91	Body;Body;Body;Body;Body;Body	0.118084	0.115679	0.00362577
cg12965023	5	139170217			0.0929493	0.0822053	0.00485542
cg12976582	3	50359583	HYAL2;HYAL2	5'UTR;TSS1500	0.0907786	0.0806957	0.00271034
cg12978308	15	75639433	NEIL1;NEIL1	1stExon;5'UTR	0.090563	0.0918249	0.00229879
cg12993916	6	15553155	DTNBP1;DTNBP1;DTNBP1	Body;Body;Body	0.090438	0.0738835	0.00841766
cg13008252	14	91083495	TTC7B	Body	0.0930057	0.0852049	0.00332592
cg13010869	6	17584127			0.0892733	0.0510002	0.0104187
cg13021857	8	131740091			0.0920765	0.08033	0.00505711
cg13026729	6	159240774	EZR;EZR	TSS1500;TSS1500	0.105714	0.109995	0.00290733
cg13026795	3	16379963	RFTN1	Body	0.0978795	0.0927888	0.00262923
cg13036702	11	94799727	SFRS2B	TSS1500	0.103968	0.0921687	0.00750974
cg13048147	17	73044542	ATP5H;ATP5H;KCTD2	TSS1500;TSS1500;Body	0.0887338	0.0830392	0.00223228
cg13050884	3	171976122	FNDC3B;FNDC3B	Body;Body	0.0947059	0.0989563	0.00237439
cg13052887	2	85664005	SH2D6	3'UTR	0.0901686	0.0851485	0.00375523
cg13053505	4	4854459			0.0898977	0.0721887	0.00523963
cg13055341	1	61908589	NFIA;NFIA;NFIA;NFIA	Body;Body;Body;Body	0.0934399	0.0816903	0.00499755
cg13064658	1	212003989	LPGAT1;LPGAT1	5'UTR;1stExon	0.10683	0.0101001	0.0588621
cg13067221	14	23449582	JUB	Body	0.0891299	0.0855612	0.00234497
cg13072098	1	64512024	ROR1;ROR1	Body;Body	0.0974996	0.110257	0.00488852
cg13086983	1	21664810	ECE1	Body	0.105277	0.0993021	0.00221951
cg13100449	1	184836205	FAM129A	Body	0.142684	0.135195	0.01037
cg13104257	1	3055699	PRDM16;PRDM16	Body;Body	0.091094	0.095112	0.00523677
cg13128937	13	95357743			0.111402	0.105053	0.00513911
cg13132121	1	218653561			0.132015	0.1289	0.00277713
cg13148151	3	45637978	LIMD1	Body	0.0984391	0.0890676	0.00640241
cg13157483	11	125145672	PKNOX2	5'UTR	0.103235	0.099028	0.00239596
cg13162127	8	96000155			0.104174	0.0999036	0.0051914
cg13177275	1	201683549	NAV1	Body	0.0869815	0.0647712	0.00542006
cg13184736	1	68299409	GNG12	TSS1500	0.0982594	0.0988146	0.00487476
cg13185188	14	100680334			0.08934	0.083632	0.0035015
cg13203507	20	61447442	COL9A3	TSS1500	0.0934224	0.0650113	0.00783061
cg13204325	12	131167586			0.100613	0.0871477	0.00998048
cg13204568	1	12679255	DHRS3	TSS1500	0.120022	0.120315	0.00368757
cg13219007	11	73691269	UCP2	5'UTR	0.100335	0.0672437	0.0100999
cg13225881	11	108777990	DDX10	Body	0.0959447	0.0766366	0.00852532
cg13244211	10	120820080	SNORA19;EIF3A	TSS1500;Body	0.089954	0.0890257	0.00777475
cg13263591	8	102142199			0.100805	0.10077	0.00244028
cg13266018	7	5637739	FSCN1	Body	0.128301	0.114777	0.00568764
cg13276428	14	105048531	C14orf180	5'UTR	0.088219	0.0873352	0.0025653
cg13277939	14	39735211	CTAGE5;CTAGE5;CTAGE5;CTAGE5	TSS1500;TSS1500;TSS1500;Body	0.107113	0.0992255	0.00509988
cg13278004	2	231191876	SP140L	TSS200	0.0901634	0.0776873	0.00522785
cg13291296	4	22390126	GPR125	Body	0.140206	0.0126285	0.0730281
cg13301590	6	96839196			0.0936706	0.0856996	0.00604478
cg13304609	1	79085162	IFI44L	TSS1500	0.105273	0.0802282	0.00458
cg13306478	13	31317745	ALOX5AP	Body	0.111161	0.0985723	0.00344932
cg13308137	11	47528955	CUGBP1	5'UTR	0.127935	0.105031	0.00657392
cg13321688	3	125120406			0.110292	0.0961008	0.00617433
cg13333800	5	125694418	GRAMD3	TSS1500	0.0948847	0.0849117	0.00523841
cg13343687	3	49843809	UBA7	Body	0.0872474	0.0789005	0.00322153
cg13359161	4	124552897			0.0993598	0.101819	0.0036121
cg13364749	5	89560863			0.112601	0.119843	0.00477783
cg13374432	15	86192745	AKAP13;AKAP13	Body;Body	0.115538	0.10436	0.0055979
cg13380204	17	40441155	STAT5A	5'UTR	0.0881478	0.0702458	0.00555381
cg13391675	2	80009927	CTNNA2;CTNNA2	Body;Body	0.0986984	0.113556	0.00498022
cg13392885	2	161593271			0.0919693	0.0889281	0.0033697
cg13401658	2	177311027			0.0878372	0.0825852	0.0043602
cg13409439	9	135040296	NTNG2	5'UTR	0.0874757	0.0871424	0.00446925
cg13418576	9	126105738			0.0875594	0.0794754	0.00569713
cg13420744	1	12679306	DHRS3	TSS1500	0.0890464	0.0895583	0.00299429
cg13421412	3	52529393	STAB1;STAB1	5'UTR;1stExon	0.109888	0.109405	0.00627545
cg13428066	11	2677768	KCNQ1;KCNQ1OT1;KCNQ1	Body;Body;Body	0.0870316	0.0740641	0.0025297
cg13430173	9	112914149	AKAP2;AKAP2;PALM2-AKAP2;PALM2-AKAP2	Body;Body;Body;Body	0.0911179	0.0798878	0.00279846
cg13436334	12	96789227	CDK17;CDK17	5'UTR;5'UTR	0.0881434	0.0452446	0.00851492
cg13439241	11	63273507	LGALS12;LGALS12;LGALS12	TSS200;TSS200;TSS200	0.0862238	0.0797644	0.00416684
cg13439946	1	991708			0.0868085	0.0631496	0.00869112
cg13447566	9	133801544	FIBCD1;FIBCD1	Body;Body	0.110321	0.105193	0.0058644
cg13450944	3	66533056	LRIG1	Body	0.0973713	0.0878489	0.00562028
cg13456960	19	5139479	KDM4B	Body	0.119138	0.10498	0.00686144
cg13460556	15	89709638	ABHD2;ABHD2	Body;Body	0.148835	0.145057	0.00637661
cg13460850	3	184302398			0.134452	0.103012	0.00511448
cg13471990	10	97515222	ENTPD1;ENTPD1;ENTPD1;ENTPD1;ENTPD1;ENTPD1;ENTPD1	TSS1500;TSS200;TSS1500;TSS1500;TSS1500;TSS200;Body	0.0903003	0.0795949	0.00497856
cg13489576	3	196985412	DLG1;DLG1	Body;Body	0.105652	0.109913	0.00290386
cg13503179	9	132695505	FNBP1	Body	0.0864556	0.0877058	0.0103885
cg13504704	15	90669481			0.0868648	0.0725096	0.00889549
cg13505631	9	127018840	NEK6;NEK6;NEK6	TSS1500;TSS1500;TSS1500	0.152239	0.149974	0.00512845
cg13518537	8	28618150			0.0960846	0.0929312	0.00525871
cg13520531	19	2268580	OAZ1	TSS1500	0.109924	0.0923211	0.0064695
cg13528479	6	36462140	STK38	3'UTR	0.102552	0.0964081	0.00392449
cg13539397	14	68785498	RAD51L1;RAD51L1;RAD51L1	Body;Body;Body	0.0927113	0.0807902	0.00692183
cg13560612	6	108435575			0.108346	0.0935498	0.0065154
cg13567282	6	149653214	MAP3K7IP2	5'UTR	0.106745	0.0963113	0.00313753
cg13569051	9	124051703	GSN;GSN;GSN;GSN;GSN;GSN;GSN	5'UTR;5'UTR;5'UTR;5'UTR;5'UTR;5'UTR;5'UTR	0.093619	0.0952236	0.00291544
cg13571501	9	107625961	ABCA1	Body	0.104296	0.112453	0.00448452
cg13572771	14	68871428	RAD51L1;RAD51L1;RAD51L1	Body;Body;Body	0.108344	0.103025	0.00393981
cg13574099	1	223897463	CAPN2	Body	0.0953759	0.0762356	0.00469705
cg13577946	6	111975261			0.0999776	0.0898847	0.00400303
[truncated: 1,878 more rows]
