# Supplementary material for: 5-Hydroxymethylcytosine localizes to enhancer elements and is associated with survival in glioblastoma patients
Source: Nat Commun. 2016 Nov 25;7:13177. doi: 10.1038/ncomms13177 (PMC5133638; doi:10.1038/ncomms13177)
Supplement: Supplementary Data 2 — Complete LOLA results produced from testing enrichment of high 5hmC location for binding sites in 689 different ChIP-seq experiments (ENCODE) against the background of the 450K genomic locations. [file ncomms13177-s3.xls]

## Sheet: STable4
Supplementary Data 2 High 5hmC LOLA Enrichment.
collection	pValueLog	logOddsRatio	support	rnkPV	rnkLO	rnkSup	maxRnk	meanRnk	b	c	d	description	cellType	tissue	antibody	treatment	dataSource	filename	qValue	size
encode_tfbs	71.0705	3.81131	281	1	518	84	518	201	7712	3595	376029	ChIP MCF10A-Er-Src c-Fos	MCF10A-Er-Src	NA	c-Fos	4OHTAM_1uM_4hr	NA	wgEncodeAwgTfbsSydhMcf10aesCfosTam14hHvdUniPk.narrowPeak	2.52508e-68	86323
encode_tfbs	58.8422	4.79442	177	2	448	140	448	197	3792	3699	379949	ChIP HeLa-S3 p300_(SC-584)	HeLa-S3	NA	p300_(SC-584)	None	NA	wgEncodeAwgTfbsSydhHelas3P300sc584sc584IggrabUniPk.narrowPeak	2.13573e-56	25854
encode_tfbs	56.2587	3.18401	282	4	593	83	593	227	9229	3594	374512	ChIP MCF10A-Er-Src c-Fos	MCF10A-Er-Src	NA	c-Fos	4OHTAM_1uM_12hr	NA	wgEncodeAwgTfbsSydhMcf10aesCfosTam112hHvdUniPk.narrowPeak	4.09214e-54	92358
encode_tfbs	55.5622	2.87618	328	5	623	70	623	233	11950	3548	371791	ChIP HUVEC c-Fos	HUVEC	NA	c-Fos	None	NA	wgEncodeAwgTfbsSydhHuvecCfosUcdUniPk.narrowPeak	1.62767e-53	46726
encode_tfbs	44.5927	3.39162	201	6	570	121	570	232	6090	3675	377651	ChIP HUVEC GATA-2	HUVEC	NA	GATA-2	None	NA	wgEncodeAwgTfbsSydhHuvecGata2UcdUniPk.narrowPeak	1.26443e-42	27454
encode_tfbs	44.3815	3.45373	195	7	558	128	558	231	5797	3681	377944	ChIP HUVEC c-Jun	HUVEC	NA	c-Jun	None	NA	wgEncodeAwgTfbsSydhHuvecCjunUniPk.narrowPeak	1.76261e-42	29524
encode_tfbs	43.1378	2.99469	234	8	610	103	610	240	8060	3642	375681	ChIP MCF10A-Er-Src c-Fos	MCF10A-Er-Src	NA	c-Fos	EtOH_0.01pct	NA	wgEncodeAwgTfbsSydhMcf10aesCfosEtoh01HvdUniPk.narrowPeak	2.70326e-41	67918
encode_tfbs	42.5634	2.82625	254	9	637	93	637	246	9291	3622	374450	ChIP MCF10A-Er-Src c-Fos	MCF10A-Er-Src	NA	c-Fos	4OHTAM_1uM_36hr	NA	wgEncodeAwgTfbsSydhMcf10aesCfosTamHvdUniPk.narrowPeak	9.01769e-41	70462
encode_tfbs	40.906	2.84298	241	10	628	97	628	245	8745	3635	374996	ChIP MCF10A-Er-Src STAT3	MCF10A-Er-Src	NA	STAT3	EtOH_0.01pct_4hr	NA	wgEncodeAwgTfbsSydhMcf10aesStat3Etoh01bUniPk.narrowPeak	3.68756e-39	45110
encode_tfbs	36.8907	3.47742	159	12	554	162	554	243	4663	3717	379078	ChIP HeLa-S3 c-Jun	HeLa-S3	NA	c-Jun	None	NA	wgEncodeAwgTfbsSydhHelas3CjunIggrabUniPk.narrowPeak	2.80507e-35	21903
encode_tfbs	36.8787	2.53956	265	14	665	89	665	256	10778	3611	372963	ChIP IMR90 CEBPB	IMR90	NA	CEBPB	None	NA	wgEncodeAwgTfbsSydhImr90CebpbIggrabUniPk.narrowPeak	2.80507e-35	70445
encode_tfbs	36.1844	4.82533	106	16	446	288	446	250	2223	3770	381518	ChIP GM12878 IKZF1_(IkN)_(UCLA)	GM12878	NA	IKZF1_(IkN)_(UCLA)	None	NA	wgEncodeAwgTfbsSydhGm12878Ikzf1iknuclaUniPk.narrowPeak	1.21401e-34	9047
encode_tfbs	30.9982	2.55044	218	18	661	114	661	264	8762	3658	374979	ChIP MCF10A-Er-Src STAT3	MCF10A-Er-Src	NA	STAT3	EtOH_0.01pct_12hr	NA	wgEncodeAwgTfbsSydhMcf10aesStat3Etoh01cUniPk.narrowPeak	1.65684e-29	41355
encode_tfbs	27.1459	3.10967	135	22	597	195	597	271	4402	3741	379339	ChIP GM12878 BATF	GM12878	NA	BATF	None	NA	wgEncodeAwgTfbsHaibGm12878BatfPcr1xUniPk.narrowPeak	9.649e-26	32427
encode_tfbs	26.7148	3.35211	119	23	573	231	573	276	3592	3757	380149	ChIP HeLa-S3 STAT3	HeLa-S3	NA	STAT3	None	NA	wgEncodeAwgTfbsSydhHelas3Stat3IggrabUniPk.narrowPeak	2.49012e-25	13834
encode_tfbs	25.604	5.41868	66	24	415	510	510	316	1223	3810	382518	ChIP GM12878 p300_(SC-584)	GM12878	NA	p300_(SC-584)	None	NA	wgEncodeAwgTfbsSydhGm12878P300bUniPk.narrowPeak	3.07997e-24	6189
encode_tfbs	25.1014	2.45003	188	25	676	132	676	278	7821	3688	375920	ChIP MCF10A-Er-Src STAT3	MCF10A-Er-Src	NA	STAT3	4OHTAM_1uM_12hr	NA	wgEncodeAwgTfbsSydhMcf10aesStat3Tam112hHvdUniPk.narrowPeak	9.40645e-24	39908
encode_tfbs	20.3672	2.2712	176	26	701	142	701	290	7872	3700	375869	ChIP HeLa-S3 JunD	HeLa-S3	NA	JunD	None	NA	wgEncodeAwgTfbsSydhHelas3JundIggrabUniPk.narrowPeak	4.90391e-19	31633
encode_tfbs	19.7841	2.03588	222	28	736	112	736	292	11120	3654	372621	ChIP MCF10A-Er-Src STAT3	MCF10A-Er-Src	NA	STAT3	4OHTAM_1uM_36hr	NA	wgEncodeAwgTfbsSydhMcf10aesStat3TamUniPk.narrowPeak	1.74396e-18	44494
encode_tfbs	19.1501	3.18257	90	30	594	357	594	327	2845	3786	380896	ChIP K562 eGFP-FOS	K562	NA	eGFP-FOS	None	NA	wgEncodeAwgTfbsUchicagoK562EfosUniPk.narrowPeak	7.00641e-18	10256
encode_tfbs	18.862	2.80388	108	31	638	276	638	315	3883	3768	379858	ChIP GM12878 BCL11A	GM12878	NA	BCL11A	None	NA	wgEncodeAwgTfbsHaibGm12878Bcl11aPcr1xUniPk.narrowPeak	1.31629e-17	17876
encode_tfbs	18.6571	2.08396	196	32	730	126	730	296	9563	3680	374178	ChIP A549 FOSL2	A549	NA	FOSL2	EtOH_0.02pct	NA	wgEncodeAwgTfbsHaibA549Fosl2V0422111Etoh02UniPk.narrowPeak	2.044e-17	28756
encode_tfbs	16.3785	2.54734	110	38	662	267	662	322	4350	3766	379391	ChIP IMR90 MafK_(ab50322)	IMR90	NA	MafK_(ab50322)	None	NA	wgEncodeAwgTfbsSydhImr90MafkIggrabUniPk.narrowPeak	3.23181e-15	40788
encode_tfbs	16.3722	3.37636	70	39	572	475	572	362	2079	3806	381662	ChIP K562 c-Jun	K562	NA	c-Jun	IFNg6h	NA	wgEncodeAwgTfbsSydhK562CjunIfng6hUniPk.narrowPeak	3.23181e-15	6596
encode_tfbs	15.9412	2.4307	117	40	678	243	678	320	4852	3759	378889	ChIP A549 GR	A549	NA	GR	DEX_50nM	NA	wgEncodeAwgTfbsHaibA549GrPcr1xDex50nmUniPk.narrowPeak	8.50141e-15	23324
encode_tfbs	15.3224	3.91183	54	41	516	586	586	381	1381	3822	382360	ChIP A549 GR	A549	NA	GR	DEX_5nM	NA	wgEncodeAwgTfbsHaibA549GrPcr1xDex5nmUniPk.narrowPeak	3.448e-14	10279
encode_tfbs	12.1266	1.97597	140	45	753	186	753	328	7142	3736	376599	ChIP A549 CEBPB	A549	NA	CEBPB	None	NA	wgEncodeAwgTfbsSydhA549CebpbIggrabUniPk.narrowPeak	4.93075e-11	38845
encode_tfbs	10.0729	1.84245	139	47	771	187	771	335	7594	3737	376147	ChIP HepG2 CEBPB	HepG2	NA	CEBPB	None	NA	wgEncodeAwgTfbsSydhHepg2CebpbIggrabUniPk.narrowPeak	5.34227e-09	56629
encode_tfbs	9.50786	4.58721	27	51	460	765	765	425	586	3849	383155	ChIP A549 FOXA1_(SC-101058)	A549	NA	FOXA1_(SC-101058)	DEX_100nM	NA	wgEncodeAwgTfbsHaibA549Foxa1V0416102Dex100nmUniPk.narrowPeak	1.80853e-08	7695
encode_tfbs	9.43678	2.59888	58	52	660	565	660	426	2230	3818	381511	ChIP K562 c-Jun	K562	NA	c-Jun	IFNa6h	NA	wgEncodeAwgTfbsSydhK562CjunIfna6hUniPk.narrowPeak	2.08919e-08	5218
encode_tfbs	8.27806	6.44766	17	56	355	850	850	420	262	3859	383479	ChIP GM12878 JunD	GM12878	NA	JunD	None	NA	wgEncodeAwgTfbsSydhGm12878JundUniPk.narrowPeak	2.79578e-07	2472
encode_tfbs	8.24688	2.14484	74	57	715	438	715	403	3451	3802	380290	ChIP K562 FOSL1_(SC-183)	K562	NA	FOSL1_(SC-183)	None	NA	wgEncodeAwgTfbsHaibK562Fosl1sc183V0416101UniPk.narrowPeak	2.95119e-07	11174
encode_tfbs	8.18353	2.2966	63	59	699	531	699	430	2741	3813	381000	ChIP HepG2 c-Jun	HepG2	NA	c-Jun	None	NA	wgEncodeAwgTfbsSydhHepg2CjunIggrabUniPk.narrowPeak	3.29894e-07	12672
encode_tfbs	8.00399	1.6568	153	62	817	175	817	351	9288	3723	374453	ChIP GM12878 p300	GM12878	NA	p300	None	NA	wgEncodeAwgTfbsSydhGm12878P300IggmusUniPk.narrowPeak	4.74656e-07	17461
encode_tfbs	7.61286	1.62905	154	65	825	173	825	354	9505	3722	374236	ChIP GM12878 EBF1_(SC-137065)	GM12878	NA	EBF1_(SC-137065)	None	NA	wgEncodeAwgTfbsSydhGm12878Ebf1sc137065UniPk.narrowPeak	1.11424e-06	33410
encode_tfbs	6.48359	1.96468	70	77	754	475	754	435	3559	3806	380182	ChIP K562 c-Jun	K562	NA	c-Jun	IFNg30	NA	wgEncodeAwgTfbsSydhK562CjunIfng30UniPk.narrowPeak	1.2667e-05	8587
encode_tfbs	6.23595	1.50498	171	79	854	148	854	360	11418	3705	372323	ChIP GM12891 PU.1	GM12891	NA	PU.1	None	NA	wgEncodeAwgTfbsHaibGm12891Pu1Pcr1xUniPk.narrowPeak	2.18365e-05	48830
encode_tfbs	5.96401	1.39768	240	83	889	99	889	357	17305	3636	366436	ChIP HeLa-S3 CEBPB	HeLa-S3	NA	CEBPB	None	NA	wgEncodeAwgTfbsSydhHelas3CebpbIggrabUniPk.narrowPeak	3.88747e-05	61004
encode_tfbs	5.90545	2.11804	52	84	719	595	719	466	2448	3824	381293	ChIP MCF-7 ZNF217	MCF-7	NA	ZNF217	None	NA	wgEncodeAwgTfbsSydhMcf7Znf217UcdUniPk.narrowPeak	4.39569e-05	9933
encode_tfbs	5.77707	1.91117	66	85	764	510	764	453	3447	3810	380294	ChIP HepG2 MafK_(ab50322)	HepG2	NA	MafK_(ab50322)	None	NA	wgEncodeAwgTfbsSydhHepg2Mafkab50322IggrabUniPk.narrowPeak	5.83802e-05	61944
encode_tfbs	5.39727	1.78219	75	90	785	432	785	436	4202	3801	379539	ChIP MCF10A-Er-Src STAT3	MCF10A-Er-Src	NA	STAT3	EtOH_0.01pct	NA	wgEncodeAwgTfbsSydhMcf10aesStat3Etoh01UniPk.narrowPeak	0.000132203	12334
encode_tfbs	5.37843	1.60251	109	91	831	271	831	398	6806	3767	376935	ChIP HepG2 JunD	HepG2	NA	JunD	None	NA	wgEncodeAwgTfbsSydhHepg2JundIggrabUniPk.narrowPeak	0.000136549	32275
encode_tfbs	5.20987	1.80584	69	96	778	485	778	453	3813	3807	379928	ChIP K562 MafK_(ab50322)	K562	NA	MafK_(ab50322)	None	NA	wgEncodeAwgTfbsSydhK562Mafkab50322IggrabUniPk.narrowPeak	0.000190817	19317
encode_tfbs	5.1755	1.81872	67	97	776	498	776	457	3676	3809	380065	ChIP HeLa-S3 c-Fos	HeLa-S3	NA	c-Fos	None	NA	wgEncodeAwgTfbsSydhHelas3CfosUniPk.narrowPeak	0.000204403	9325
encode_tfbs	5.06454	1.71448	79	99	801	404	801	435	4601	3797	379140	ChIP ECC-1 ERalpha_a	ECC-1	NA	ERalpha_a	Estradiol_10nM	NA	wgEncodeAwgTfbsHaibEcc1EralphaaV0416102Est10nm1hUniPk.narrowPeak	0.000258573	16091
encode_tfbs	4.85194	1.43214	162	105	878	157	878	380	11342	3714	372399	ChIP GM12878 PU.1	GM12878	NA	PU.1	None	NA	wgEncodeAwgTfbsHaibGm12878Pu1Pcr1xUniPk.narrowPeak	0.000397761	42938
encode_tfbs	4.76944	1.73945	70	106	790	475	790	457	4015	3806	379726	ChIP K562 eGFP-GATA2	K562	NA	eGFP-GATA2	None	NA	wgEncodeAwgTfbsUchicagoK562Egata2UniPk.narrowPeak	0.000476437	11478
encode_tfbs	4.74287	1.94206	50	108	758	606	758	491	2565	3826	381176	ChIP ECC-1 GR	ECC-1	NA	GR	DEX_100nM	NA	wgEncodeAwgTfbsHaibEcc1GrV0416102Dex100nmUniPk.narrowPeak	0.000496107	9255
encode_tfbs	4.73975	1.73552	70	109	797	475	797	460	4024	3806	379717	ChIP HepG2 CEBPB_(SC-150)	HepG2	NA	CEBPB_(SC-150)	None	NA	wgEncodeAwgTfbsHaibHepg2Cebpbsc150V0416101UniPk.narrowPeak	0.000496107	18125
encode_tfbs	4.59505	1.77199	63	110	787	531	787	476	3545	3813	380196	ChIP K562 GATA2_(SC-267)	K562	NA	GATA2_(SC-267)	None	NA	wgEncodeAwgTfbsHaibK562Gata2sc267Pcr1xUniPk.narrowPeak	0.000685987	19322
encode_tfbs	4.51697	1.96013	46	112	755	633	755	500	2337	3830	381404	ChIP MCF-7 GATA3_(SC-269)	MCF-7	NA	GATA3_(SC-269)	None	NA	wgEncodeAwgTfbsSydhMcf7Gata3sc269UcdUniPk.narrowPeak	0.000806434	12077
encode_tfbs	4.50801	1.54651	102	113	843	306	843	421	6591	3774	377150	ChIP HepG2 TEAD4_(SC-101184)	HepG2	NA	TEAD4_(SC-101184)	None	NA	wgEncodeAwgTfbsHaibHepg2Tead4sc101184V0422111UniPk.narrowPeak	0.000815965	15160
encode_tfbs	4.3975	1.76045	61	115	788	549	788	484	3454	3815	380287	ChIP HepG2 MafK_(SC-477)	HepG2	NA	MafK_(SC-477)	None	NA	wgEncodeAwgTfbsSydhHepg2Mafksc477IggrabUniPk.narrowPeak	0.0010341	37628
encode_tfbs	4.32875	1.5224	104	118	851	297	851	422	6826	3772	376915	ChIP K562 eGFP-JunB	K562	NA	eGFP-JunB	None	NA	wgEncodeAwgTfbsUchicagoK562EjunbUniPk.narrowPeak	0.00118065	12287
encode_tfbs	4.16496	1.6655	69	124	813	485	813	474	4131	3807	379610	ChIP K562 MafF_(M8194)	K562	NA	MafF_(M8194)	None	NA	wgEncodeAwgTfbsSydhK562MaffIggrabUniPk.narrowPeak	0.00163823	25074
encode_tfbs	3.88182	1.42262	127	135	881	209	881	408	8925	3749	374816	ChIP K562 CEBPB_(SC-150)	K562	NA	CEBPB_(SC-150)	None	NA	wgEncodeAwgTfbsHaibK562Cebpbsc150V0422111UniPk.narrowPeak	0.00288806	22240
encode_tfbs	3.82946	1.29875	225	139	917	108	917	388	17384	3651	366357	ChIP GM12878 NFIC_(SC-81335)	GM12878	NA	NFIC_(SC-81335)	None	NA	wgEncodeAwgTfbsHaibGm12878Nficsc81335V0422111UniPk.narrowPeak	0.00316431	29060
encode_tfbs	3.77324	1.37987	146	141	895	180	895	405	10585	3730	373156	ChIP A549 p300	A549	NA	p300	EtOH_0.02pct	NA	wgEncodeAwgTfbsHaibA549P300V0422111Etoh02UniPk.narrowPeak	0.00355053	18216
encode_tfbs	3.76832	1.68071	59	142	808	559	808	503	3497	3817	380244	ChIP HepG2 MafF_(M8194)	HepG2	NA	MafF_(M8194)	None	NA	wgEncodeAwgTfbsSydhHepg2Maffm8194IggrabUniPk.narrowPeak	0.00356575	37637
encode_tfbs	3.72881	1.3911	137	144	893	190	893	409	9848	3739	373893	ChIP K562 CEBPB	K562	NA	CEBPB	None	NA	wgEncodeAwgTfbsSydhK562CebpbIggrabUniPk.narrowPeak	0.00385111	38715
encode_tfbs	3.47831	1.31563	180	149	915	137	915	400	13698	3696	370043	ChIP SK-N-SH_RA p300	SK-N-SH_RA	NA	p300	None	NA	wgEncodeAwgTfbsHaibSknshraP300V0416102UniPk.narrowPeak	0.00662619	46485
encode_tfbs	3.00913	1.49579	71	170	861	469	861	500	4728	3805	379013	ChIP GM12878 CEBPB_(SC-150)	GM12878	NA	CEBPB_(SC-150)	None	NA	wgEncodeAwgTfbsHaibGm12878Cebpbsc150V0422111UniPk.narrowPeak	0.017018	5786
encode_tfbs	2.94239	2.05489	24	177	733	788	788	566	1160	3852	382581	ChIP HeLa-S3 PRDM1_(9115)	HeLa-S3	NA	PRDM1_(9115)	None	NA	wgEncodeAwgTfbsSydhHelas3Prdm19115IggrabUniPk.narrowPeak	0.0191599	4577
encode_tfbs	2.92438	1.37675	106	181	896	288	896	455	7680	3770	376061	ChIP HepG2 FOXA2_(SC-6554)	HepG2	NA	FOXA2_(SC-6554)	None	NA	wgEncodeAwgTfbsHaibHepg2Foxa2sc6554V0416101UniPk.narrowPeak	0.0195297	40989
encode_tfbs	2.82105	1.27302	175	190	923	145	923	419	13743	3701	369998	ChIP GM12878 EBF1_(SC-137065)	GM12878	NA	EBF1_(SC-137065)	None	NA	wgEncodeAwgTfbsHaibGm12878Ebf1sc137065Pcr1xUniPk.narrowPeak	0.0236024	36140
encode_tfbs	2.76196	1.35367	109	196	904	271	904	457	8031	3767	375710	ChIP GM12878 BCL3	GM12878	NA	BCL3	None	NA	wgEncodeAwgTfbsHaibGm12878Bcl3V0416101UniPk.narrowPeak	0.0262147	15455
encode_tfbs	2.62413	2.69917	12	212	648	915	915	592	441	3864	383300	ChIP MCF-7 GATA3_(SC-268)	MCF-7	NA	GATA3_(SC-268)	None	NA	wgEncodeAwgTfbsSydhMcf7Gata3UcdUniPk.narrowPeak	0.0332881	6081
encode_tfbs	2.52681	1.543	49	222	844	611	844	559	3158	3827	380583	ChIP GM12878 p300	GM12878	NA	p300	None	NA	wgEncodeAwgTfbsHaibGm12878P300Pcr1xUniPk.narrowPeak	0.0397732	5168
encode_tfbs	2.3367	1.28461	125	253	920	217	920	463	9703	3751	374038	ChIP HepG2 FOXA1_(SC-6553)	HepG2	NA	FOXA1_(SC-6553)	None	NA	wgEncodeAwgTfbsHaibHepg2Foxa1sc6553V0416101UniPk.narrowPeak	0.0540629	51264
encode_tfbs	2.09203	1.27655	112	289	922	261	922	491	8741	3764	375000	ChIP GM12878 IRF4_(SC-6059)	GM12878	NA	IRF4_(SC-6059)	None	NA	wgEncodeAwgTfbsHaibGm12878Irf4sc6059Pcr1xUniPk.narrowPeak	0.0831434	17771
encode_tfbs	1.98357	1.4603	45	306	873	639	873	606	3062	3831	380679	ChIP K562 GATA-2	K562	NA	GATA-2	None	NA	wgEncodeAwgTfbsSydhK562Gata2UcdUniPk.narrowPeak	0.100801	10648
encode_tfbs	1.85089	1.35668	61	330	902	549	902	594	4470	3815	379271	ChIP GM12878 STAT3	GM12878	NA	STAT3	None	NA	wgEncodeAwgTfbsSydhGm12878Stat3IggmusUniPk.narrowPeak	0.126869	6487
encode_tfbs	1.77974	1.48027	36	342	867	700	867	636	2415	3840	381326	ChIP H1-hESC MafK_(ab50322)	H1-hESC	NA	MafK_(ab50322)	None	NA	wgEncodeAwgTfbsSydhH1hescMafkIggrabUniPk.narrowPeak	0.143819	11425
encode_tfbs	1.76247	1.16294	225	348	956	108	956	471	19312	3651	364429	ChIP K562 eGFP-JunD	K562	NA	eGFP-JunD	None	NA	wgEncodeAwgTfbsUchicagoK562EjundUniPk.narrowPeak	0.14747	26674
encode_tfbs	1.75786	1.98951	13	349	746	900	900	665	648	3863	383093	ChIP HepG2 TCF7L2	HepG2	NA	TCF7L2	None	NA	wgEncodeAwgTfbsSydhHepg2Tcf7l2UcdUniPk.narrowPeak	0.148619	2742
encode_tfbs	1.70573	1.29711	73	358	918	445	918	574	5596	3803	378145	ChIP K562 c-Jun	K562	NA	c-Jun	None	NA	wgEncodeAwgTfbsSydhK562CjunUniPk.narrowPeak	0.16336	9848
encode_tfbs	1.40852	1.54298	21	413	845	805	845	688	1350	3855	382391	ChIP T-47D ERalpha_a	T-47D	NA	ERalpha_a	Estradiol_10nM	NA	wgEncodeAwgTfbsHaibT47dEralphaaV0416102Est10nm1hUniPk.narrowPeak	0.280636	10505
encode_tfbs	1.3866	1.53385	21	422	848	805	848	692	1358	3855	382383	ChIP T-47D ERalpha_a	T-47D	NA	ERalpha_a	Genistein_100nM	NA	wgEncodeAwgTfbsHaibT47dEralphaaPcr2xGen1hUniPk.narrowPeak	0.288964	10547
encode_tfbs	1.33849	1.15711	152	432	957	176	957	522	13075	3724	370666	ChIP MCF10A-Er-Src c-Myc	MCF10A-Er-Src	NA	c-Myc	4OHTAM_1uM_4hr	NA	wgEncodeAwgTfbsSydhMcf10aesCmycTam14hHvdUniPk.narrowPeak	0.315342	25703
encode_tfbs	0.999757	1.14932	97	555	958	325	958	613	8383	3779	375358	ChIP GM12878 NFATC1_(SC-17834)	GM12878	NA	NFATC1_(SC-17834)	None	NA	wgEncodeAwgTfbsHaibGm12878Nfatc1sc17834V0422111UniPk.narrowPeak	0.535435	10812
encode_tfbs	0.981116	1.17396	71	556	952	469	952	659	6004	3805	377737	ChIP K562 TAL1_(SC-12984)	K562	NA	TAL1_(SC-12984)	None	NA	wgEncodeAwgTfbsSydhK562Tal1sc12984IggmusUniPk.narrowPeak	0.537599	26260
encode_tfbs	0.931715	1.16953	67	601	953	498	953	684	5686	3809	378055	ChIP GM19099 NFKB	GM19099	NA	NFKB	TNFa	NA	wgEncodeAwgTfbsSydhGm19099NfkbTnfaIggrabUniPk.narrowPeak	0.578303	7777
encode_tfbs	0.899654	1.26568	29	630	929	752	929	770	2272	3847	381469	ChIP A549 Pol2(phosphoS2)	A549	NA	Pol2(phosphoS2)	None	NA	wgEncodeAwgTfbsSydhA549Pol2s2IggrabUniPk.narrowPeak	0.593966	3454
encode_tfbs	0.885566	1.11876	115	632	970	252	970	618	10209	3761	373532	ChIP HepG2 FOXA1_(SC-101058)	HepG2	NA	FOXA1_(SC-101058)	None	NA	wgEncodeAwgTfbsHaibHepg2Foxa1sc101058V0416101UniPk.narrowPeak	0.602496	43114
encode_tfbs	0.728631	1.13044	62	732	966	542	966	747	5440	3814	378301	ChIP HepG2 HNF4A_(SC-8987)	HepG2	NA	HNF4A_(SC-8987)	None	NA	wgEncodeAwgTfbsHaibHepg2Hnf4asc8987V0416101UniPk.narrowPeak	0.757905	20805
encode_tfbs	0.706249	1.10122	91	744	976	350	976	690	8199	3785	375542	ChIP GM12878 MEF2A	GM12878	NA	MEF2A	None	NA	wgEncodeAwgTfbsHaibGm12878Mef2aPcr1xUniPk.narrowPeak	0.780329	17605
encode_tfbs	0.681579	1.12338	58	767	969	565	969	767	5120	3818	378621	ChIP MCF-7 TCF7L2	MCF-7	NA	TCF7L2	None	NA	wgEncodeAwgTfbsSydhMcf7Tcf7l2UcdUniPk.narrowPeak	0.806088	10293
encode_tfbs	0.596256	1.20741	17	811	946	850	946	869	1395	3859	382346	ChIP SH-SY5Y GATA3_(SC-269)	SH-SY5Y	NA	GATA3_(SC-269)	None	NA	wgEncodeAwgTfbsSydhShsy5yGata3sc269sc269UcdUniPk.narrowPeak	0.927853	15879
encode_tfbs	0.588551	1.08302	79	812	982	404	982	733	7233	3797	376508	ChIP HepG2 CEBPB	HepG2	NA	CEBPB	forskolin	NA	wgEncodeAwgTfbsSydhHepg2CebpbForsklnUniPk.narrowPeak	0.941639	18443
encode_tfbs	0.538585	1.10724	38	845	972	687	972	835	3401	3838	380340	ChIP GM19193 NFKB	GM19193	NA	NFKB	TNFa	NA	wgEncodeAwgTfbsSydhGm19193NfkbTnfaIggrabUniPk.narrowPeak	1	5280
encode_tfbs	0.535645	1.08514	56	851	981	576	981	803	5115	3820	378626	ChIP H1-hESC CEBPB	H1-hESC	NA	CEBPB	None	NA	wgEncodeAwgTfbsSydhH1hescCebpbIggrabUniPk.narrowPeak	1	15557
encode_tfbs	0.527984	1.06035	100	853	989	313	989	718	9351	3776	374390	ChIP HeLa-S3 Rad21	HeLa-S3	NA	Rad21	None	NA	wgEncodeAwgTfbsSydhHelas3Rad21IggrabUniPk.narrowPeak	1	43420
encode_tfbs	0.527417	1.05441	121	857	993	228	993	693	11380	3755	372361	ChIP GM12878 NFKB	GM12878	NA	NFKB	TNFa	NA	wgEncodeAwgTfbsSydhGm12878NfkbTnfaIggrabUniPk.narrowPeak	1	17036
encode_tfbs	0.506353	1.19342	12	870	949	915	949	911	996	3864	382745	ChIP ECC-1 ERalpha_a	ECC-1	NA	ERalpha_a	BPA_100nM	NA	wgEncodeAwgTfbsHaibEcc1EraaV0416102Bpa1hUniPk.narrowPeak	1	4260
encode_tfbs	0.463733	1.13939	15	883	963	873	963	906	1304	3861	382437	ChIP K562 Pol2(phosphoS2)	K562	NA	Pol2(phosphoS2)	None	NA	wgEncodeAwgTfbsSydhK562Pol2s2UniPk.narrowPeak	1	2220
encode_tfbs	0.399456	1.21059	5	925	943	1080	1080	983	409	3871	383332	ChIP T-47D ERalpha_a	T-47D	NA	ERalpha_a	BPA_100nM	NA	wgEncodeAwgTfbsHaibT47dEraaV0416102Bpa1hUniPk.narrowPeak	1	3902
encode_tfbs	0.394979	1.1432	8	929	960	990	990	960	693	3868	383048	ChIP K562 IRF1	K562	NA	IRF1	IFNa30	NA	wgEncodeAwgTfbsSydhK562Irf1Ifna30UniPk.narrowPeak	1	1299
encode_tfbs	0.356657	1.07636	12	947	986	915	986	949	1104	3864	382637	ChIP K562 NF-E2	K562	NA	NF-E2	None	NA	wgEncodeAwgTfbsSydhK562Nfe2UniPk.narrowPeak	1	2637
encode_tfbs	0.335048	1.01341	99	959	1001	314	1001	758	9675	3777	374066	ChIP T-47D GATA3_(SC-268)	T-47D	NA	GATA3_(SC-268)	DMSO_0.02pct	NA	wgEncodeAwgTfbsHaibT47dGata3sc268V0416102Dm002p1hUniPk.narrowPeak	1	37199
encode_tfbs	0.319485	1.0081	116	966	1003	249	1003	739	11395	3760	372346	ChIP HepG2 FOSL2	HepG2	NA	FOSL2	None	NA	wgEncodeAwgTfbsHaibHepg2Fosl2V0416101UniPk.narrowPeak	1	25211
encode_tfbs	0.296959	1.00598	45	975	1004	639	1004	873	4429	3831	379312	ChIP ECC-1 ERalpha_a	ECC-1	NA	ERalpha_a	Genistein_100nM	NA	wgEncodeAwgTfbsHaibEcc1EralphaaV0416102Gen1hUniPk.narrowPeak	1	11452
encode_tfbs	0.286938	1.00367	31	980	1005	738	1005	908	3058	3845	380683	ChIP GM18526 NFKB	GM18526	NA	NFKB	TNFa	NA	wgEncodeAwgTfbsSydhGm18526NfkbTnfaIggrabUniPk.narrowPeak	1	3070
encode_tfbs	0.272045	0.994911	115	991	1012	252	1012	752	11442	3761	372299	ChIP HepG2 p300	HepG2	NA	p300	None	NA	wgEncodeAwgTfbsHaibHepg2P300V0416101UniPk.narrowPeak	1	27913
encode_tfbs	0.269243	1.00898	8	993	1002	990	1002	995	785	3868	382956	ChIP HeLa-S3 TFIIIC-110	HeLa-S3	NA	TFIIIC-110	None	NA	wgEncodeAwgTfbsSydhHelas3Tf3c110UniPk.narrowPeak	1	2616
encode_tfbs	0.265847	0.995334	15	995	1008	873	1008	959	1492	3861	382249	ChIP K562 Ini1	K562	NA	Ini1	None	NA	wgEncodeAwgTfbsSydhK562Ini1IggmusUniPk.narrowPeak	1	1942
encode_tfbs	0.21466	0.953379	17	1020	1031	850	1031	967	1765	3859	381976	ChIP K562 GATA-1	K562	NA	GATA-1	None	NA	wgEncodeAwgTfbsSydhK562Gata1UcdUniPk.narrowPeak	1	4074
encode_tfbs	0.210685	0.969818	69	1025	1020	485	1025	843	7040	3807	376701	ChIP A549 ATF3	A549	NA	ATF3	EtOH_0.02pct	NA	wgEncodeAwgTfbsHaibA549Atf3V0422111Etoh02UniPk.narrowPeak	1	6580
encode_tfbs	0.201578	0.960711	49	1029	1027	611	1029	889	5047	3827	378694	ChIP GM12878 MEF2C_(SC-13268)	GM12878	NA	MEF2C_(SC-13268)	None	NA	wgEncodeAwgTfbsHaibGm12878Mef2csc13268V0416101UniPk.narrowPeak	1	9216
encode_tfbs	0.186257	0.90694	7	1036	1056	1015	1056	1040	764	3869	382977	ChIP HeLa-S3 RPC155	HeLa-S3	NA	RPC155	None	NA	wgEncodeAwgTfbsSydhHelas3Rpc155UniPk.narrowPeak	1	2668
encode_tfbs	0.185569	0.89586	4	1039	1059	1116	1116	1070	442	3872	383299	ChIP A549 GR	A549	NA	GR	DEX_500pM	NA	wgEncodeAwgTfbsHaibA549GrPcr1xDex500pmUniPk.narrowPeak	1	1009
encode_tfbs	0.168288	0.946676	59	1054	1039	559	1054	884	6165	3817	377576	ChIP K562 c-Jun	K562	NA	c-Jun	IFNa30	NA	wgEncodeAwgTfbsSydhK562CjunIfna30UniPk.narrowPeak	1	8827
encode_tfbs	0.164844	0.948401	69	1059	1037	485	1059	860	7196	3807	376545	ChIP HepG2 HNF4G_(SC-6558)	HepG2	NA	HNF4G_(SC-6558)	None	NA	wgEncodeAwgTfbsHaibHepg2Hnf4gsc6558V0416101UniPk.narrowPeak	1	20384
encode_tfbs	0.156263	0.895835	15	1064	1060	873	1064	999	1657	3861	382084	ChIP K562 STAT1	K562	NA	STAT1	IFNa6h	NA	wgEncodeAwgTfbsSydhK562Stat1Ifna6hUniPk.narrowPeak	1	1476
encode_tfbs	0.153464	0.956456	130	1068	1029	205	1068	767	13436	3746	370305	ChIP GM12878 MTA3_(SC-81325)	GM12878	NA	MTA3_(SC-81325)	None	NA	wgEncodeAwgTfbsHaibGm12878Mta3sc81325V0422111UniPk.narrowPeak	1	12032
encode_tfbs	0.149759	0.952111	113	1070	1034	257	1070	787	11733	3763	372008	ChIP HeLa-S3 BAF155	HeLa-S3	NA	BAF155	None	NA	wgEncodeAwgTfbsSydhHelas3Baf155IggmusUniPk.narrowPeak	1	8650
encode_tfbs	0.137127	0.828223	6	1076	1097	1046	1097	1070	717	3870	383024	ChIP HepG2 TCF12	HepG2	NA	TCF12	None	NA	wgEncodeAwgTfbsHaibHepg2Tcf12Pcr1xUniPk.narrowPeak	1	2061
encode_tfbs	0.128195	0.877179	19	1081	1077	828	1081	995	2143	3857	381598	ChIP HeLa-S3 Brg1	HeLa-S3	NA	Brg1	None	NA	wgEncodeAwgTfbsSydhHelas3Brg1IggmusUniPk.narrowPeak	1	1357
encode_tfbs	0.124021	0.951412	179	1083	1036	138	1083	752	18583	3697	365158	ChIP GM12878 ATF2_(SC-81188)	GM12878	NA	ATF2_(SC-81188)	None	NA	wgEncodeAwgTfbsHaibGm12878Atf2sc81188V0422111UniPk.narrowPeak	1	23467
encode_tfbs	0.114989	0.762795	4	1092	1135	1116	1135	1110	519	3872	383222	ChIP K562 SETDB1	K562	NA	SETDB1	MNaseD	NA	wgEncodeAwgTfbsSydhK562Setdb1MnasedUcdUniPk.narrowPeak	1	2967
encode_tfbs	0.106946	0.885054	34	1097	1071	710	1097	959	3799	3842	379942	ChIP K562 HDAC2_(SC-6296)	K562	NA	HDAC2_(SC-6296)	None	NA	wgEncodeAwgTfbsHaibK562Hdac2sc6296V0416102UniPk.narrowPeak	1	6672
encode_tfbs	0.105563	0.918292	77	1100	1051	420	1100	857	8287	3799	375454	ChIP GM18505 NFKB	GM18505	NA	NFKB	TNFa	NA	wgEncodeAwgTfbsSydhGm18505NfkbTnfaIggrabUniPk.narrowPeak	1	8805
encode_tfbs	0.0974872	0.782194	8	1103	1124	990	1124	1070	1012	3868	382729	ChIP PBDEFetal GATA-1	PBDEFetal	NA	GATA-1	None	NA	wgEncodeAwgTfbsSydhPbdefetalGata1UcdUniPk.narrowPeak	1	2157
encode_tfbs	0.097176	0.805554	11	1104	1115	933	1115	1050	1351	3865	382390	ChIP K562 STAT2	K562	NA	STAT2	IFNa6h	NA	wgEncodeAwgTfbsSydhK562Stat2Ifna6hUniPk.narrowPeak	1	1923
encode_tfbs	0.0964067	0.78944	9	1105	1121	964	1121	1060	1128	3867	382613	ChIP K562 p300	K562	NA	p300	None	NA	wgEncodeAwgTfbsBroadK562P300UniPk.narrowPeak	1	2674
encode_tfbs	0.0957866	0.867946	30	1106	1081	744	1106	977	3418	3846	380323	ChIP HeLa-S3 TCF7L2	HeLa-S3	NA	TCF7L2	None	NA	wgEncodeAwgTfbsSydhHelas3Tcf7l2UcdUniPk.narrowPeak	1	3198
encode_tfbs	0.0891214	0.811306	14	1112	1109	886	1112	1040	1707	3862	382034	ChIP K562 Bach1_(sc-14700)	K562	NA	Bach1_(sc-14700)	None	NA	wgEncodeAwgTfbsSydhK562Bach1sc14700IggrabUniPk.narrowPeak	1	3806
encode_tfbs	0.0770059	0.803695	16	1120	1117	862	1120	1030	1969	3860	381772	ChIP K562 Brg1	K562	NA	Brg1	None	NA	wgEncodeAwgTfbsSydhK562Brg1IggmusUniPk.narrowPeak	1	2463
encode_tfbs	0.0725181	0.757448	10	1128	1140	949	1140	1070	1306	3866	382435	ChIP K562 SIRT6	K562	NA	SIRT6	None	NA	wgEncodeAwgTfbsSydhK562Sirt6UniPk.narrowPeak	1	2305
encode_tfbs	0.0724335	0.820907	22	1129	1103	799	1129	1010	2650	3854	381091	ChIP K562 MEF2A	K562	NA	MEF2A	None	NA	wgEncodeAwgTfbsHaibK562Mef2aV0416101UniPk.narrowPeak	1	5631
encode_tfbs	0.067412	0.738231	9	1134	1149	964	1149	1080	1206	3867	382535	ChIP K562 EZH2_(39875)	K562	NA	EZH2_(39875)	None	NA	wgEncodeAwgTfbsBroadK562Ezh239875UniPk.narrowPeak	1	1685
encode_tfbs	0.0660395	0.622377	3	1136	1219	1188	1219	1180	477	3873	383264	ChIP K562 KAP1	K562	NA	KAP1	None	NA	wgEncodeAwgTfbsSydhK562Kap1UcdUniPk.narrowPeak	1	5489
encode_tfbs	0.0646063	0.855841	43	1139	1085	656	1139	960	4965	3833	378776	ChIP K562 ARID3A_(sc-8821)	K562	NA	ARID3A_(sc-8821)	None	NA	wgEncodeAwgTfbsSydhK562Arid3asc8821IggrabUniPk.narrowPeak	1	9026
encode_tfbs	0.058529	0.482829	1	1146	1389	1509	1509	1350	205	3875	383536	ChIP HeLa-S3 BDP1	HeLa-S3	NA	BDP1	None	NA	wgEncodeAwgTfbsSydhHelas3Bdp1UniPk.narrowPeak	1	508
encode_tfbs	0.0315187	0.724254	17	1165	1156	850	1165	1060	2320	3859	381421	ChIP GM12878 YY1	GM12878	NA	YY1	None	NA	wgEncodeAwgTfbsSydhGm12878Yy1UniPk.narrowPeak	1	2077
encode_tfbs	0.0301851	0.804671	42	1167	1116	661	1167	981	5154	3834	378587	ChIP K562 STAT5A_(SC-74442)	K562	NA	STAT5A_(SC-74442)	None	NA	wgEncodeAwgTfbsHaibK562Stat5asc74442V0422111UniPk.narrowPeak	1	9811
encode_tfbs	0.0299914	0.844756	73	1168	1091	445	1168	901	8526	3803	375215	ChIP HepG2 SMC3_(ab9263)	HepG2	NA	SMC3_(ab9263)	None	NA	wgEncodeAwgTfbsSydhHepg2Smc3ab9263IggrabUniPk.narrowPeak	1	30797
encode_tfbs	0.0260382	0.847563	84	1175	1088	375	1175	879	9774	3792	373967	ChIP SH-SY5Y GATA-2	SH-SY5Y	NA	GATA-2	None	NA	wgEncodeAwgTfbsSydhShsy5yGata2UcdUniPk.narrowPeak	1	35620
encode_tfbs	0.023369	0.813719	56	1181	1106	576	1181	954	6791	3820	376950	ChIP HepG2 p300_(SC-584)	HepG2	NA	p300_(SC-584)	None	NA	wgEncodeAwgTfbsSydhHepg2P300sc582IggrabUniPk.narrowPeak	1	6613
encode_tfbs	0.0232088	0.337738	1	1182	1560	1509	1560	1420	293	3875	383448	ChIP HeLa-S3 SPT20	HeLa-S3	NA	SPT20	None	NA	wgEncodeAwgTfbsSydhHelas3Spt20UniPk.narrowPeak	1	4088
encode_tfbs	0.0197629	0.827989	75	1188	1098	432	1188	906	8932	3801	374809	ChIP A549 BCL3	A549	NA	BCL3	EtOH_0.02pct	NA	wgEncodeAwgTfbsHaibA549Bcl3V0422111Etoh02UniPk.narrowPeak	1	7740
encode_tfbs	0.0191528	0.405462	2	1190	1483	1294	1483	1320	488	3874	383253	ChIP HeLa-S3 EZH2_(39875)	HeLa-S3	NA	EZH2_(39875)	None	NA	wgEncodeAwgTfbsBroadHelas3Ezh239875UniPk.narrowPeak	1	1818
encode_tfbs	0.01858	0.643878	12	1191	1206	915	1206	1100	1842	3864	381899	ChIP H1-hESC c-Jun	H1-hESC	NA	c-Jun	None	NA	wgEncodeAwgTfbsSydhH1hescCjunIggrabUniPk.narrowPeak	1	2148
encode_tfbs	0.0172611	0.820336	73	1194	1104	445	1194	914	8774	3803	374967	ChIP K562 PU.1	K562	NA	PU.1	None	NA	wgEncodeAwgTfbsHaibK562Pu1Pcr1xUniPk.narrowPeak	1	28677
encode_tfbs	0.0166831	0.519362	5	1195	1333	1080	1333	1200	952	3871	382789	ChIP H1-hESC POU5F1_(SC-9081)	H1-hESC	NA	POU5F1_(SC-9081)	None	NA	wgEncodeAwgTfbsHaibH1hescPou5f1sc9081V0416102UniPk.narrowPeak	1	3997
encode_tfbs	0.0157688	0.856811	131	1197	1084	203	1197	828	15052	3745	368689	ChIP K562 p300	K562	NA	p300	None	NA	wgEncodeAwgTfbsSydhK562P300IggrabUniPk.narrowPeak	1	25881
encode_tfbs	0.0128418	0.564033	8	1198	1270	990	1270	1150	1402	3868	382339	ChIP K562 STAT1	K562	NA	STAT1	IFNa30	NA	wgEncodeAwgTfbsSydhK562Stat1Ifna30UniPk.narrowPeak	1	1503
encode_tfbs	0.00933879	0.774962	57	1204	1128	569	1204	967	7251	3819	376490	ChIP HepG2 RXRA	HepG2	NA	RXRA	None	NA	wgEncodeAwgTfbsHaibHepg2RxraPcr1xUniPk.narrowPeak	1	17063
encode_tfbs	0.00855771	0.726024	36	1207	1155	700	1207	1020	4892	3840	378849	ChIP K562 COREST_(ab24166)	K562	NA	COREST_(ab24166)	None	NA	wgEncodeAwgTfbsSydhK562Corestab24166IggrabUniPk.narrowPeak	1	6371
encode_tfbs	0.00852137	0.339891	2	1208	1559	1294	1559	1350	582	3874	383159	ChIP H1-hESC c-Myc	H1-hESC	NA	c-Myc	None	NA	wgEncodeAwgTfbsUtaH1hescCmycUniPk.narrowPeak	1	1217
encode_tfbs	0.0084754	0.808449	88	1209	1111	364	1209	895	10719	3788	373022	ChIP K562 NR2F2_(SC-271940)	K562	NA	NR2F2_(SC-271940)	None	NA	wgEncodeAwgTfbsHaibK562Nr2f2sc271940V0422111UniPk.narrowPeak	1	16678
encode_tfbs	0.00823038	0.337568	2	1210	1561	1294	1561	1360	586	3874	383155	ChIP GM12878 ZZZ3	GM12878	NA	ZZZ3	None	NA	wgEncodeAwgTfbsSydhGm12878Zzz3UniPk.narrowPeak	1	713
encode_tfbs	0.00819009	0.885355	303	1211	1070	77	1211	786	33543	3573	350198	ChIP GM12878 RUNX3_(SC-101553)	GM12878	NA	RUNX3_(SC-101553)	None	NA	wgEncodeAwgTfbsHaibGm12878Runx3sc101553V0422111UniPk.narrowPeak	1	67965
encode_tfbs	0.00741237	0.428017	4	1212	1456	1116	1456	1260	924	3872	382817	ChIP H1-hESC RXRA	H1-hESC	NA	RXRA	None	NA	wgEncodeAwgTfbsHaibH1hescRxraV0416102UniPk.narrowPeak	1	1306
encode_tfbs	0.00668166	0.779846	69	1213	1125	485	1213	941	8716	3807	375025	ChIP GM12878 Rad21	GM12878	NA	Rad21	None	NA	wgEncodeAwgTfbsHaibGm12878Rad21V0416101UniPk.narrowPeak	1	40019
encode_tfbs	0.00597615	0.634138	19	1215	1211	828	1215	1080	2958	3857	380783	ChIP K562 ZNF263	K562	NA	ZNF263	None	NA	wgEncodeAwgTfbsSydhK562Znf263UcdUniPk.narrowPeak	1	3081
encode_tfbs	0.00579227	0.230587	1	1216	1706	1509	1706	1480	429	3875	383312	ChIP K562 Pol3	K562	NA	Pol3	None	NA	wgEncodeAwgTfbsSydhK562Pol3UniPk.narrowPeak	1	207
encode_tfbs	0.00577849	0.733177	45	1217	1150	639	1217	1000	6051	3831	377690	ChIP HeLa-S3 MafK_(ab50322)	HeLa-S3	NA	MafK_(ab50322)	None	NA	wgEncodeAwgTfbsSydhHelas3MafkIggrabUniPk.narrowPeak	1	14185
encode_tfbs	0.00540534	0.775272	71	1222	1127	469	1222	939	9019	3805	374722	ChIP GM12878 STAT5A_(SC-74442)	GM12878	NA	STAT5A_(SC-74442)	None	NA	wgEncodeAwgTfbsHaibGm12878Stat5asc74442V0422111UniPk.narrowPeak	1	7423
encode_tfbs	0.00506553	0.405158	4	1225	1484	1116	1484	1280	976	3872	382765	ChIP HepG2 ERRA	HepG2	NA	ERRA	forskolin	NA	wgEncodeAwgTfbsSydhHepg2ErraForsklnUniPk.narrowPeak	1	1177
encode_tfbs	0.00483549	0.710933	39	1226	1165	682	1226	1020	5409	3837	378332	ChIP HEK293 TCF7L2	HEK293	NA	TCF7L2	None	NA	wgEncodeAwgTfbsSydhHek293Tcf7l2UcdUniPk.narrowPeak	1	8961
encode_tfbs	0.00482668	0.561702	12	1227	1272	915	1272	1140	2110	3864	381631	ChIP GM12878 EZH2_(39875)	GM12878	NA	EZH2_(39875)	None	NA	wgEncodeAwgTfbsBroadGm12878Ezh239875UniPk.narrowPeak	1	2472
encode_tfbs	0.00365906	0.807164	118	1231	1114	237	1231	861	14369	3758	369372	ChIP GM12878 PAX5-N19	GM12878	NA	PAX5-N19	None	NA	wgEncodeAwgTfbsHaibGm12878Pax5n19Pcr1xUniPk.narrowPeak	1	19740
encode_tfbs	0.00364719	0.708617	42	1232	1167	661	1232	1020	5842	3834	377899	ChIP HepG2 HNF4A	HepG2	NA	HNF4A	forskolin	NA	wgEncodeAwgTfbsSydhHepg2Hnf4aForsklnUniPk.narrowPeak	1	11130
encode_tfbs	0.003315	0.382745	4	1238	1507	1116	1507	1290	1033	3872	382708	ChIP K562 ZNF274_(M01)	K562	NA	ZNF274_(M01)	None	NA	wgEncodeAwgTfbsSydhK562Znf274m01UcdUniPk.narrowPeak	1	1997
encode_tfbs	0.00326564	0.382003	4	1239	1511	1116	1511	1290	1035	3872	382706	ChIP K562 BCL3	K562	NA	BCL3	None	NA	wgEncodeAwgTfbsHaibK562Bcl3Pcr1xUniPk.narrowPeak	1	1603
encode_tfbs	0.00315297	0.812231	132	1241	1108	201	1241	850	15964	3744	367777	ChIP U2OS KAP1	U2OS	NA	KAP1	None	NA	wgEncodeAwgTfbsSydhU2osKap1UcdUniPk.narrowPeak	1	14647
encode_tfbs	0.0022105	0.498983	10	1248	1364	949	1364	1190	1979	3866	381762	ChIP ECC-1 FOXA1_(SC-6553)	ECC-1	NA	FOXA1_(SC-6553)	DMSO_0.02pct	NA	wgEncodeAwgTfbsHaibEcc1Foxa1sc6553V0416102Dm002p1hUniPk.narrowPeak	1	5892
encode_tfbs	0.00176686	0.802356	138	1249	1118	188	1249	852	16880	3738	366861	ChIP K562 TEAD4_(SC-101184)	K562	NA	TEAD4_(SC-101184)	None	NA	wgEncodeAwgTfbsHaibK562Tead4sc101184V0422111UniPk.narrowPeak	1	31030
encode_tfbs	0.00167453	0.311467	3	1250	1599	1188	1599	1350	952	3873	382789	ChIP K562 TFIIIC-110	K562	NA	TFIIIC-110	None	NA	wgEncodeAwgTfbsSydhK562Tf3c110UniPk.narrowPeak	1	1858
encode_tfbs	0.00135882	0.250265	2	1253	1682	1294	1682	1410	790	3874	382951	ChIP K562 RPC155	K562	NA	RPC155	None	NA	wgEncodeAwgTfbsSydhK562Rpc155UniPk.narrowPeak	1	1310
encode_tfbs	0.00133945	0.778398	112	1254	1126	261	1254	880	14129	3764	369612	ChIP GM12878 WHIP	GM12878	NA	WHIP	None	NA	wgEncodeAwgTfbsSydhGm12878WhipIggmusUniPk.narrowPeak	1	14102
encode_tfbs	0.00114309	0.728777	70	1258	1152	475	1258	962	9446	3806	374295	ChIP HeLa-S3 USF2	HeLa-S3	NA	USF2	None	NA	wgEncodeAwgTfbsSydhHelas3Usf2IggmusUniPk.narrowPeak	1	12306
encode_tfbs	0.00113484	0.438886	8	1259	1441	990	1441	1230	1800	3868	381941	ChIP HepG2 PGC1A	HepG2	NA	PGC1A	forskolin	NA	wgEncodeAwgTfbsSydhHepg2Pgc1aForsklnUniPk.narrowPeak	1	1308
encode_tfbs	0.000880914	0.71746	67	1261	1161	498	1261	973	9183	3809	374558	ChIP HepG2 ARID3A_(NB100-279)	HepG2	NA	ARID3A_(NB100-279)	None	NA	wgEncodeAwgTfbsSydhHepg2Arid3anb100279IggrabUniPk.narrowPeak	1	17622
encode_tfbs	0.00070096	0.647579	39	1263	1204	682	1263	1050	5930	3837	377811	ChIP HepG2 MBD4_(SC-271530)	HepG2	NA	MBD4_(SC-271530)	None	NA	wgEncodeAwgTfbsHaibHepg2Mbd4sc271530V0422111UniPk.narrowPeak	1	5912
encode_tfbs	0.000389987	0.731505	91	1267	1151	350	1267	923	12211	3785	371530	ChIP IMR90 Rad21	IMR90	NA	Rad21	None	NA	wgEncodeAwgTfbsSydhImr90Rad21IggrabUniPk.narrowPeak	1	37417
encode_tfbs	0.000290233	0.411559	9	1270	1475	964	1475	1240	2158	3867	381583	ChIP GM12891 PAX5-C20	GM12891	NA	PAX5-C20	None	NA	wgEncodeAwgTfbsHaibGm12891Pax5c20V0416101UniPk.narrowPeak	1	3156
encode_tfbs	0.000287305	0.753398	120	1271	1145	230	1271	882	15611	3756	368130	ChIP HeLa-S3 SMC3_(ab9263)	HeLa-S3	NA	SMC3_(ab9263)	None	NA	wgEncodeAwgTfbsSydhHelas3Smc3ab9263IggrabUniPk.narrowPeak	1	39567
encode_tfbs	0.000243281	0.649637	49	1274	1203	611	1274	1030	7417	3827	376324	ChIP HepG2 CTCF	HepG2	NA	CTCF	None	NA	wgEncodeAwgTfbsUtaHepg2CtcfUniPk.narrowPeak	1	40800
encode_tfbs	0.000215263	0.316658	5	1276	1593	1080	1593	1320	1559	3871	382182	ChIP K562 STAT1	K562	NA	STAT1	IFNg30	NA	wgEncodeAwgTfbsSydhK562Stat1Ifng30UniPk.narrowPeak	1	2203
encode_tfbs	0.000202579	0.553953	25	1277	1281	779	1281	1110	4445	3851	379296	ChIP HeLa-S3 BAF170	HeLa-S3	NA	BAF170	None	NA	wgEncodeAwgTfbsSydhHelas3Baf170IggmusUniPk.narrowPeak	1	2632
encode_tfbs	0.000195581	0.283155	4	1278	1641	1116	1641	1340	1395	3872	382346	ChIP H1-hESC FOSL1_(SC-183)	H1-hESC	NA	FOSL1_(SC-183)	None	NA	wgEncodeAwgTfbsHaibH1hescFosl1sc183V0416102UniPk.narrowPeak	1	1113
encode_tfbs	0.000147374	0.669882	63	1284	1191	531	1284	1000	9237	3813	374504	ChIP GM12878 Rad21	GM12878	NA	Rad21	None	NA	wgEncodeAwgTfbsSydhGm12878Rad21IggrabUniPk.narrowPeak	1	33085
encode_tfbs	0.000128767	0.524045	22	1285	1327	799	1327	1140	4135	3854	379606	ChIP HeLa-S3 c-Myc	HeLa-S3	NA	c-Myc	None	NA	wgEncodeAwgTfbsUtaHelas3CmycUniPk.narrowPeak	1	2835
encode_tfbs	0.000104632	0.573236	32	1289	1263	730	1289	1090	5493	3844	378248	ChIP U2OS SETDB1	U2OS	NA	SETDB1	None	NA	wgEncodeAwgTfbsSydhU2osSetdb1UcdUniPk.narrowPeak	1	23538
encode_tfbs	0.000100308	0.745417	133	1290	1147	198	1290	878	17460	3743	366281	ChIP PBDE GATA-1	PBDE	NA	GATA-1	None	NA	wgEncodeAwgTfbsSydhPbdeGata1UcdUniPk.narrowPeak	1	25001
encode_tfbs	9.59e-05	0.769701	173	1291	1132	147	1291	857	21959	3703	361782	ChIP GM12878 FOXM1_(SC-502)	GM12878	NA	FOXM1_(SC-502)	None	NA	wgEncodeAwgTfbsHaibGm12878Foxm1sc502V0422111UniPk.narrowPeak	1	22926
encode_tfbs	9.43368e-05	0.494759	19	1292	1369	828	1369	1160	3783	3857	379958	ChIP K562 STAT2	K562	NA	STAT2	IFNa30	NA	wgEncodeAwgTfbsSydhK562Stat2Ifna30UniPk.narrowPeak	1	3040
encode_tfbs	9.00697e-05	0.295347	5	1293	1622	1080	1622	1330	1671	3871	382070	ChIP HepG2 HSF1	HepG2	NA	HSF1	forskolin	NA	wgEncodeAwgTfbsSydhHepg2Hsf1ForsklnUniPk.narrowPeak	1	1435
encode_tfbs	6.14804e-05	0.677357	77	1300	1187	420	1300	969	11149	3799	372592	ChIP GM10847 NFKB	GM10847	NA	NFKB	TNFa	NA	wgEncodeAwgTfbsSydhGm10847NfkbTnfaIggrabUniPk.narrowPeak	1	9262
encode_tfbs	6.07207e-05	0.312256	6	1301	1596	1046	1596	1310	1896	3870	381845	ChIP HepG2 BHLHE40	HepG2	NA	BHLHE40	None	NA	wgEncodeAwgTfbsHaibHepg2Bhlhe40V0416101UniPk.narrowPeak	1	2859
encode_tfbs	5.90781e-05	0.754148	158	1302	1142	163	1302	869	20470	3718	363271	ChIP A549 TCF12	A549	NA	TCF12	EtOH_0.02pct	NA	wgEncodeAwgTfbsHaibA549Tcf12V0422111Etoh02UniPk.narrowPeak	1	20896
encode_tfbs	5.79328e-05	0.756254	162	1303	1141	157	1303	867	20926	3714	362815	ChIP HeLa-S3 TCF7L2_C9B9_(2565)	HeLa-S3	NA	TCF7L2_C9B9_(2565)	None	NA	wgEncodeAwgTfbsSydhHelas3Tcf7l2c9b92565UcdUniPk.narrowPeak	1	19242
encode_tfbs	5.00311e-05	0.719364	115	1306	1158	252	1306	905	15646	3761	368095	ChIP SK-N-SH_RA Rad21	SK-N-SH_RA	NA	Rad21	None	NA	wgEncodeAwgTfbsHaibSknshraRad21V0416102UniPk.narrowPeak	1	62275
encode_tfbs	4.82928e-05	0.479519	19	1307	1396	828	1396	1180	3902	3857	379839	ChIP HeLa-S3 NRSF	HeLa-S3	NA	NRSF	None	NA	wgEncodeAwgTfbsHaibHelas3NrsfPcr1xUniPk.narrowPeak	1	10247
encode_tfbs	4.35079e-05	0.624099	53	1309	1218	588	1309	1040	8339	3823	375402	ChIP HeLa-S3 Pol2(b)	HeLa-S3	NA	Pol2(b)	None	NA	wgEncodeAwgTfbsBroadHelas3Pol2bUniPk.narrowPeak	1	3149
encode_tfbs	3.36219e-05	0.401944	12	1310	1488	915	1488	1240	2942	3864	380799	ChIP K562 eGFP-HDAC8	K562	NA	eGFP-HDAC8	None	NA	wgEncodeAwgTfbsUchicagoK562Ehdac8UniPk.narrowPeak	1	1718
encode_tfbs	2.84884e-05	0.271662	5	1311	1655	1080	1655	1350	1816	3871	381925	ChIP GM12878 RXRA	GM12878	NA	RXRA	None	NA	wgEncodeAwgTfbsHaibGm12878RxraPcr1xUniPk.narrowPeak	1	1704
encode_tfbs	2.44933e-05	0.717578	125	1312	1160	217	1312	896	17030	3751	366711	ChIP GM12878 TBLR1_(ab24550)	GM12878	NA	TBLR1_(ab24550)	None	NA	wgEncodeAwgTfbsSydhGm12878Tblr1ab24550IggmusUniPk.narrowPeak	1	13702
encode_tfbs	2.28928e-05	0.665274	80	1313	1192	397	1313	967	11783	3796	371958	ChIP K562 CTCF	K562	NA	CTCF	None	NA	wgEncodeAwgTfbsUtaK562CtcfUniPk.narrowPeak	1	56058
encode_tfbs	2.2831e-05	0.703537	111	1314	1172	264	1314	917	15434	3765	368307	ChIP HSMM CTCF	HSMM	NA	CTCF	None	NA	wgEncodeAwgTfbsBroadHsmmCtcfUniPk.narrowPeak	1	50924
encode_tfbs	2.0437e-05	0.490604	23	1315	1375	794	1375	1160	4613	3853	379128	ChIP A549 BHLHE40	A549	NA	BHLHE40	None	NA	wgEncodeAwgTfbsSydhA549Bhlhe40IggrabUniPk.narrowPeak	1	3123
encode_tfbs	1.93854e-05	0.63844	66	1317	1208	510	1317	1010	10137	3810	373604	ChIP HeLa-S3 CTCF	HeLa-S3	NA	CTCF	None	NA	wgEncodeAwgTfbsUtaHelas3CtcfUniPk.narrowPeak	1	58806
encode_tfbs	1.91637e-05	0.632236	63	1318	1213	531	1318	1020	9773	3813	373968	ChIP GM12878 USF2	GM12878	NA	USF2	None	NA	wgEncodeAwgTfbsSydhGm12878Usf2IggmusUniPk.narrowPeak	1	9022
encode_tfbs	1.5025e-05	0.710675	125	1323	1166	217	1323	902	17188	3751	366553	ChIP HeLa-S3 STAT1	HeLa-S3	NA	STAT1	IFNg30	NA	wgEncodeAwgTfbsSydhHelas3Stat1Ifng30UniPk.narrowPeak	1	16158
encode_tfbs	9.88121e-06	0.299155	7	1326	1617	1015	1617	1320	2307	3869	381434	ChIP H1-hESC RFX5_(200-401-194)	H1-hESC	NA	RFX5_(200-401-194)	None	NA	wgEncodeAwgTfbsSydhH1hescRfx5200401194IggrabUniPk.narrowPeak	1	1695
encode_tfbs	9.87838e-06	0.615016	60	1327	1227	555	1327	1040	9566	3816	374175	ChIP HUVEC CTCF	HUVEC	NA	CTCF	None	NA	wgEncodeAwgTfbsUtaHuvecCtcfUniPk.narrowPeak	1	44033
encode_tfbs	6.89627e-06	0.0900168	1	1328	1940	1509	1940	1590	1097	3875	382644	ChIP K562 HDAC6_(A301-341A)	K562	NA	HDAC6_(A301-341A)	None	NA	wgEncodeAwgTfbsBroadK562Hdac6a301341aUniPk.narrowPeak	1	1114
encode_tfbs	2.9918e-06	0.63357	79	1330	1212	404	1330	982	12201	3797	371540	ChIP T-47D FOXA1_(SC-6553)	T-47D	NA	FOXA1_(SC-6553)	DMSO_0.02pct	NA	wgEncodeAwgTfbsHaibT47dFoxa1sc6553V0416102Dm002p1hUniPk.narrowPeak	1	41555
encode_tfbs	2.30792e-06	0.663486	103	1332	1194	300	1332	942	15165	3773	368576	ChIP GM12878 BHLHE40_(NB100-1800)	GM12878	NA	BHLHE40_(NB100-1800)	None	NA	wgEncodeAwgTfbsSydhGm12878Bhlhe40cIggmusUniPk.narrowPeak	1	13986
encode_tfbs	2.26015e-06	0.365469	13	1333	1523	900	1523	1250	3501	3863	380240	ChIP K562 USF2	K562	NA	USF2	None	NA	wgEncodeAwgTfbsSydhK562Usf2IggrabUniPk.narrowPeak	1	3083
encode_tfbs	1.59261e-06	0.250666	6	1334	1681	1046	1681	1350	2359	3870	381382	ChIP H1-hESC NANOG_(SC-33759)	H1-hESC	NA	NANOG_(SC-33759)	None	NA	wgEncodeAwgTfbsHaibH1hescNanogsc33759V0416102UniPk.narrowPeak	1	5473
encode_tfbs	1.37448e-06	0.706882	158	1335	1171	163	1335	890	21761	3718	361980	ChIP K562 COREST_(sc-30189)	K562	NA	COREST_(sc-30189)	None	NA	wgEncodeAwgTfbsSydhK562Corestsc30189IggrabUniPk.narrowPeak	1	35741
encode_tfbs	1.2348e-06	0.620187	78	1336	1221	415	1336	991	12300	3798	371441	ChIP GM12878 CTCF	GM12878	NA	CTCF	None	NA	wgEncodeAwgTfbsUtaGm12878CtcfUniPk.narrowPeak	1	48916
encode_tfbs	1.02586e-06	0.61611	77	1337	1223	420	1337	993	12222	3799	371519	ChIP K562 ATF1_(06-325)	K562	NA	ATF1_(06-325)	None	NA	wgEncodeAwgTfbsSydhK562Atf106325UniPk.narrowPeak	1	14864
encode_tfbs	9.24159e-07	0.163091	3	1338	1826	1188	1826	1450	1814	3873	381927	ChIP K562 TR4	K562	NA	TR4	None	NA	wgEncodeAwgTfbsSydhK562Tr4UcdUniPk.narrowPeak	1	587
encode_tfbs	6.32304e-07	0.0739784	1	1339	1955	1509	1955	1600	1334	3875	382407	ChIP GM12878 NF-E2_(SC-22827)	GM12878	NA	NF-E2_(SC-22827)	None	NA	wgEncodeAwgTfbsSydhGm12878Nfe2sc22827UniPk.narrowPeak	1	772
encode_tfbs	5.91354e-07	0.651813	107	1340	1202	279	1340	940	16016	3769	367725	ChIP HMF CTCF	HMF	NA	CTCF	None	NA	wgEncodeAwgTfbsUwHmfCtcfUniPk.narrowPeak	1	54171
encode_tfbs	5.14262e-07	0.291094	9	1342	1634	964	1634	1310	3044	3867	380697	ChIP GM12878 STAT1	GM12878	NA	STAT1	None	NA	wgEncodeAwgTfbsSydhGm12878Stat1UniPk.narrowPeak	1	1769
encode_tfbs	5.07361e-07	0.44318	25	1343	1437	779	1437	1190	5540	3851	378201	ChIP HUVEC c-Myc	HUVEC	NA	c-Myc	None	NA	wgEncodeAwgTfbsUtaHuvecCmycUniPk.narrowPeak	1	5145
encode_tfbs	4.36718e-07	0.717642	195	1344	1159	128	1344	877	26379	3681	357362	ChIP K562 JunD	K562	NA	JunD	None	NA	wgEncodeAwgTfbsSydhK562JundIggrabUniPk.narrowPeak	1	40052
encode_tfbs	3.76659e-07	0.559489	56	1345	1275	576	1345	1070	9798	3820	373943	ChIP SK-N-SH_RA CTCF	SK-N-SH_RA	NA	CTCF	None	NA	wgEncodeAwgTfbsHaibSknshraCtcfV0416102UniPk.narrowPeak	1	40588
encode_tfbs	3.17612e-07	0.576292	64	1346	1260	524	1346	1040	10863	3812	372878	ChIP HepG2 USF-1	HepG2	NA	USF-1	None	NA	wgEncodeAwgTfbsHaibHepg2Usf1Pcr1xUniPk.narrowPeak	1	21890
encode_tfbs	2.85029e-07	0.0698279	1	1348	1962	1509	1962	1610	1413	3875	382328	ChIP GM12801 CTCF	GM12801	NA	CTCF	None	NA	wgEncodeAwgTfbsUwGm12801CtcfUniPk.narrowPeak	1	2883
encode_tfbs	2.69459e-07	0.627794	95	1349	1216	341	1349	969	14767	3781	368974	ChIP GM18951 NFKB	GM18951	NA	NFKB	TNFa	NA	wgEncodeAwgTfbsSydhGm18951NfkbTnfaIggrabUniPk.narrowPeak	1	13535
encode_tfbs	2.60293e-07	0.0693843	1	1351	1963	1509	1963	1610	1422	3875	382319	ChIP K562 NELFe	K562	NA	NELFe	None	NA	wgEncodeAwgTfbsSydhK562NelfeUniPk.narrowPeak	1	458
encode_tfbs	2.18204e-07	0.544839	53	1352	1296	588	1352	1080	9522	3823	374219	ChIP A549 CTCF_(SC-5916)	A549	NA	CTCF_(SC-5916)	DEX_100nM	NA	wgEncodeAwgTfbsHaibA549Ctcfsc5916Pcr1xDex100nmUniPk.narrowPeak	1	40841
encode_tfbs	1.83265e-07	0.278634	9	1354	1650	964	1650	1320	3179	3867	380562	ChIP K562 STAT1	K562	NA	STAT1	IFNg6h	NA	wgEncodeAwgTfbsSydhK562Stat1Ifng6hUniPk.narrowPeak	1	2333
encode_tfbs	1.00332e-07	0.652201	125	1357	1201	217	1357	925	18654	3751	365087	ChIP HEK293 KAP1	HEK293	NA	KAP1	None	NA	wgEncodeAwgTfbsSydhHek293Kap1UcdUniPk.narrowPeak	1	19774
encode_tfbs	8.91955e-08	0.386915	20	1360	1499	818	1499	1230	5076	3856	378665	ChIP HepG2 USF2	HepG2	NA	USF2	None	NA	wgEncodeAwgTfbsSydhHepg2Usf2IggrabUniPk.narrowPeak	1	6291
encode_tfbs	7.59383e-08	0.597647	84	1361	1244	375	1361	993	13715	3792	370026	ChIP MCF-7 CTCF	MCF-7	NA	CTCF	estrogen	NA	wgEncodeAwgTfbsUtaMcf7CtcfEstroUniPk.narrowPeak	1	66592
encode_tfbs	7.59079e-08	0.615558	96	1362	1225	333	1362	973	15205	3780	368536	ChIP GM12878 CTCF_(SC-15914)	GM12878	NA	CTCF_(SC-15914)	None	NA	wgEncodeAwgTfbsSydhGm12878Ctcfsc15914c20UniPk.narrowPeak	1	55551
encode_tfbs	6.98691e-08	0.252249	8	1363	1680	990	1680	1340	3121	3868	380620	ChIP GM12878 COREST_(sc-30189)	GM12878	NA	COREST_(sc-30189)	None	NA	wgEncodeAwgTfbsSydhGm12878Corestsc30189IggmusUniPk.narrowPeak	1	1397
encode_tfbs	6.75954e-08	0.646302	123	1364	1205	227	1364	932	18520	3753	365221	ChIP HeLa-S3 CTCF	HeLa-S3	NA	CTCF	None	NA	wgEncodeAwgTfbsBroadHelas3CtcfUniPk.narrowPeak	1	52783
encode_tfbs	6.72197e-08	0.106515	2	1365	1905	1294	1905	1520	1851	3874	381890	ChIP GM12878 TR4	GM12878	NA	TR4	None	NA	wgEncodeAwgTfbsSydhGm12878Tr4UniPk.narrowPeak	1	1263
encode_tfbs	5.24421e-08	0.249349	8	1368	1686	990	1686	1350	3157	3868	380584	ChIP Dnd41 EZH2_(39875)	Dnd41	NA	EZH2_(39875)	None	NA	wgEncodeAwgTfbsBroadDnd41Ezh239875UniPk.narrowPeak	1	1732
encode_tfbs	5.23538e-08	0.546382	60	1369	1294	555	1369	1070	10734	3816	373007	ChIP HepG2 Rad21	HepG2	NA	Rad21	None	NA	wgEncodeAwgTfbsSydhHepg2Rad21IggrabUniPk.narrowPeak	1	37233
encode_tfbs	5.12494e-08	0.503811	45	1370	1358	639	1370	1120	8743	3831	374998	ChIP K562 TBLR1_(NB600-270)	K562	NA	TBLR1_(NB600-270)	None	NA	wgEncodeAwgTfbsSydhK562Tblr1nb600270IggrabUniPk.narrowPeak	1	8505
encode_tfbs	5.01545e-08	0.685069	174	1371	1180	146	1371	899	24637	3702	359104	ChIP MCF10A-Er-Src c-Myc	MCF10A-Er-Src	NA	c-Myc	EtOH_0.01pct	NA	wgEncodeAwgTfbsSydhMcf10aesCmycEtoh01HvdUniPk.narrowPeak	1	35153
encode_tfbs	4.33636e-08	0.303125	12	1372	1610	915	1610	1300	3892	3864	379849	ChIP HeLa-S3 TR4	HeLa-S3	NA	TR4	None	NA	wgEncodeAwgTfbsSydhHelas3Tr4UniPk.narrowPeak	1	2115
encode_tfbs	3.87152e-08	0.482973	40	1374	1388	675	1388	1150	8110	3836	375631	ChIP A549 Rad21	A549	NA	Rad21	None	NA	wgEncodeAwgTfbsSydhA549Rad21IggrabUniPk.narrowPeak	1	24465
encode_tfbs	3.58497e-08	0.678745	169	1375	1184	152	1375	904	24152	3707	359589	ChIP GM12891 NFKB	GM12891	NA	NFKB	TNFa	NA	wgEncodeAwgTfbsSydhGm12891NfkbTnfaIggrabUniPk.narrowPeak	1	28683
encode_tfbs	3.47846e-08	0.581081	79	1376	1255	404	1376	1010	13265	3797	370476	ChIP HepG2 Rad21	HepG2	NA	Rad21	None	NA	wgEncodeAwgTfbsHaibHepg2Rad21V0416101UniPk.narrowPeak	1	54315
encode_tfbs	3.19145e-08	0.609572	98	1377	1234	320	1377	977	15663	3778	368078	ChIP NHDF-Ad CTCF	NHDF-Ad	NA	CTCF	None	NA	wgEncodeAwgTfbsBroadNhdfadCtcfUniPk.narrowPeak	1	48995
encode_tfbs	3.10797e-08	0.5851	82	1378	1251	389	1378	1010	13670	3794	370071	ChIP NH-A CTCF	NH-A	NA	CTCF	None	NA	wgEncodeAwgTfbsBroadNhaCtcfUniPk.narrowPeak	1	38474
encode_tfbs	2.91826e-08	0.615305	103	1379	1226	300	1379	968	16302	3773	367439	ChIP K562 Pol2	K562	NA	Pol2	None	NA	wgEncodeAwgTfbsSydhK562Pol2IggmusUniPk.narrowPeak	1	9974
encode_tfbs	2.242e-08	0.616567	106	1381	1222	288	1381	964	16736	3770	367005	ChIP HepG2 NFIC_(SC-81335)	HepG2	NA	NFIC_(SC-81335)	None	NA	wgEncodeAwgTfbsHaibHepg2Nficsc81335V0422111UniPk.narrowPeak	1	16091
encode_tfbs	2.21213e-08	0.534777	59	1382	1318	559	1382	1090	10780	3817	372961	ChIP NHEK Pol2(b)	NHEK	NA	Pol2(b)	None	NA	wgEncodeAwgTfbsBroadNhekPol2bUniPk.narrowPeak	1	5784
encode_tfbs	1.9925e-08	0.490136	44	1383	1376	650	1383	1140	8784	3832	374957	ChIP K562 c-Fos	K562	NA	c-Fos	None	NA	wgEncodeAwgTfbsSydhK562CfosUniPk.narrowPeak	1	7646
encode_tfbs	1.93565e-08	0.603353	97	1384	1239	325	1384	983	15659	3779	368082	ChIP AG10803 CTCF	AG10803	NA	CTCF	None	NA	wgEncodeAwgTfbsUwAg10803CtcfUniPk.narrowPeak	1	47656
encode_tfbs	1.67394e-08	0.462046	37	1385	1421	692	1421	1170	7841	3839	375900	ChIP T-47D p300	T-47D	NA	p300	DMSO_0.02pct	NA	wgEncodeAwgTfbsHaibT47dP300V0416102Dm002p1hUniPk.narrowPeak	1	13973
encode_tfbs	1.31571e-08	0.536712	62	1387	1314	542	1387	1080	11281	3814	372460	ChIP NB4 CTCF	NB4	NA	CTCF	None	NA	wgEncodeAwgTfbsUwNb4CtcfUniPk.narrowPeak	1	38253
encode_tfbs	1.23177e-08	0.518463	55	1388	1334	582	1388	1100	10366	3821	373375	ChIP GM12878 CHD1_(A301-218A)	GM12878	NA	CHD1_(A301-218A)	None	NA	wgEncodeAwgTfbsSydhGm12878Chd1a301218aIggmusUniPk.narrowPeak	1	6668
encode_tfbs	1.2273e-08	0.0971739	2	1389	1927	1294	1927	1540	2028	3874	381713	ChIP HepG2 IRF3	HepG2	NA	IRF3	None	NA	wgEncodeAwgTfbsSydhHepg2Irf3IggrabUniPk.narrowPeak	1	684
encode_tfbs	1.14254e-08	0.570034	79	1391	1264	404	1391	1020	13513	3797	370228	ChIP HepG2 CTCF	HepG2	NA	CTCF	None	NA	wgEncodeAwgTfbsUwHepg2CtcfUniPk.narrowPeak	1	48708
encode_tfbs	1.02579e-08	0.557807	73	1393	1276	445	1393	1040	12766	3803	370975	ChIP HepG2 CTCF_(SC-5916)	HepG2	NA	CTCF_(SC-5916)	None	NA	wgEncodeAwgTfbsHaibHepg2Ctcfsc5916V0416101UniPk.narrowPeak	1	55778
encode_tfbs	8.60206e-09	0.543782	67	1395	1300	498	1395	1060	12024	3809	371717	ChIP K562 USF-1	K562	NA	USF-1	None	NA	wgEncodeAwgTfbsHaibK562Usf1V0416101UniPk.narrowPeak	1	18521
encode_tfbs	8.19227e-09	0.494071	48	1396	1371	617	1396	1130	9498	3828	374243	ChIP K562 Rad21	K562	NA	Rad21	None	NA	wgEncodeAwgTfbsHaibK562Rad21V0416102UniPk.narrowPeak	1	34725
encode_tfbs	7.6755e-09	0.344526	18	1397	1554	840	1554	1260	5127	3858	378614	ChIP H1-hESC TCF12	H1-hESC	NA	TCF12	None	NA	wgEncodeAwgTfbsHaibH1hescTcf12Pcr1xUniPk.narrowPeak	1	7833
encode_tfbs	7.62732e-09	0.483642	45	1398	1387	639	1398	1140	9099	3831	374642	ChIP H1-hESC TEAD4_(SC-101184)	H1-hESC	NA	TEAD4_(SC-101184)	None	NA	wgEncodeAwgTfbsHaibH1hescTead4sc101184V0422111UniPk.narrowPeak	1	19857
encode_tfbs	7.61631e-09	0.578075	86	1399	1257	370	1399	1010	14494	3790	369247	ChIP HepG2 JunD	HepG2	NA	JunD	None	NA	wgEncodeAwgTfbsHaibHepg2JundPcr1xUniPk.narrowPeak	1	21614
encode_tfbs	6.55708e-09	0.520064	58	1401	1331	565	1401	1100	10891	3818	372850	ChIP GM12878 SMC3_(ab9263)	GM12878	NA	SMC3_(ab9263)	None	NA	wgEncodeAwgTfbsSydhGm12878Smc3ab9263IggmusUniPk.narrowPeak	1	30517
encode_tfbs	5.44952e-09	0.294013	13	1402	1628	900	1628	1310	4343	3863	379398	ChIP HepG2 SRF	HepG2	NA	SRF	None	NA	wgEncodeAwgTfbsHaibHepg2SrfV0416101UniPk.narrowPeak	1	5314
encode_tfbs	3.4919e-09	0.50616	55	1405	1351	582	1405	1110	10611	3821	373130	ChIP GM12892 NFKB	GM12892	NA	NFKB	TNFa	NA	wgEncodeAwgTfbsSydhGm12892NfkbTnfaIggrabUniPk.narrowPeak	1	8152
encode_tfbs	3.4807e-09	0.604681	110	1406	1236	267	1406	970	17682	3766	366059	ChIP HSMMtube CTCF	HSMMtube	NA	CTCF	None	NA	wgEncodeAwgTfbsBroadHsmmtCtcfUniPk.narrowPeak	1	47949
encode_tfbs	2.7599e-09	0.26486	11	1407	1660	933	1660	1330	4080	3865	379661	ChIP K562 ZBTB33	K562	NA	ZBTB33	None	NA	wgEncodeAwgTfbsHaibK562Zbtb33Pcr1xUniPk.narrowPeak	1	3285
encode_tfbs	2.71715e-09	0.287779	13	1409	1636	900	1636	1320	4436	3863	379305	ChIP K562 Rad21	K562	NA	Rad21	None	NA	wgEncodeAwgTfbsSydhK562Rad21UniPk.narrowPeak	1	17627
encode_tfbs	2.35912e-09	0.394338	27	1411	1494	765	1494	1220	6707	3849	377034	ChIP K562 CTCFL_(SC-98982)	K562	NA	CTCFL_(SC-98982)	None	NA	wgEncodeAwgTfbsHaibK562Ctcflsc98982V0416101UniPk.narrowPeak	1	11533
encode_tfbs	2.26715e-09	0.376071	24	1413	1515	788	1515	1240	6254	3852	377487	ChIP HepG2 EZH2_(39875)	HepG2	NA	EZH2_(39875)	None	NA	wgEncodeAwgTfbsBroadHepg2Ezh239875UniPk.narrowPeak	1	3286
encode_tfbs	2.11952e-09	0.487223	50	1414	1380	606	1414	1130	10024	3826	373717	ChIP A549 CTCF_(SC-5916)	A549	NA	CTCF_(SC-5916)	EtOH_0.02pct	NA	wgEncodeAwgTfbsHaibA549Ctcfsc5916Pcr1xEtoh02UniPk.narrowPeak	1	38133
encode_tfbs	2.07785e-09	0.538963	71	1415	1309	469	1415	1060	12841	3805	370900	ChIP A549 Sin3Ak-20	A549	NA	Sin3Ak-20	EtOH_0.02pct	NA	wgEncodeAwgTfbsHaibA549Sin3ak20V0422111Etoh02UniPk.narrowPeak	1	6024
encode_tfbs	1.63474e-09	0.27234	12	1417	1654	915	1654	1330	4327	3864	379414	ChIP K562 RFX5_(200-401-194)	K562	NA	RFX5_(200-401-194)	None	NA	wgEncodeAwgTfbsSydhK562Rfx5IggrabUniPk.narrowPeak	1	2201
encode_tfbs	1.04863e-09	0.182483	6	1419	1797	1046	1797	1420	3233	3870	380508	ChIP HepG2 SP2_(SC-643)	HepG2	NA	SP2_(SC-643)	None	NA	wgEncodeAwgTfbsHaibHepg2Sp2V0422111UniPk.narrowPeak	1	2626
encode_tfbs	9.39649e-10	0.606581	121	1421	1235	228	1421	961	19357	3755	364384	ChIP HPAF CTCF	HPAF	NA	CTCF	None	NA	wgEncodeAwgTfbsUwHpafCtcfUniPk.narrowPeak	1	56686
encode_tfbs	9.31424e-10	0.504623	59	1422	1355	559	1422	1110	11405	3817	372336	ChIP H1-hESC CTCF	H1-hESC	NA	CTCF	None	NA	wgEncodeAwgTfbsUtaH1hescCtcfUniPk.narrowPeak	1	43247
encode_tfbs	8.88865e-10	0.548808	80	1423	1290	397	1423	1040	14191	3796	369550	ChIP MCF-7 CTCF	MCF-7	NA	CTCF	None	NA	wgEncodeAwgTfbsUwMcf7CtcfUniPk.narrowPeak	1	58994
encode_tfbs	7.62838e-10	0.583102	103	1424	1253	300	1424	992	17162	3773	366579	ChIP NHEK CTCF	NHEK	NA	CTCF	None	NA	wgEncodeAwgTfbsBroadNhekCtcfUniPk.narrowPeak	1	47113
encode_tfbs	7.01028e-10	0.553803	84	1425	1282	375	1425	1030	14759	3792	368982	ChIP GM12878 TCF3_(SC-349)	GM12878	NA	TCF3_(SC-349)	None	NA	wgEncodeAwgTfbsHaibGm12878Tcf3Pcr1xUniPk.narrowPeak	1	16021
encode_tfbs	6.78274e-10	0.527153	70	1426	1326	475	1426	1080	12937	3806	370804	ChIP K562 ATF3	K562	NA	ATF3	None	NA	wgEncodeAwgTfbsHaibK562Atf3V0416101UniPk.narrowPeak	1	16011
encode_tfbs	6.10056e-10	0.538245	76	1428	1311	426	1428	1060	13748	3800	369993	ChIP HCFaa CTCF	HCFaa	NA	CTCF	None	NA	wgEncodeAwgTfbsUwHcfaaCtcfUniPk.narrowPeak	1	41571
encode_tfbs	5.33969e-10	0.556562	87	1429	1278	369	1429	1030	15204	3789	368537	ChIP GM12878 TCF12	GM12878	NA	TCF12	None	NA	wgEncodeAwgTfbsHaibGm12878Tcf12Pcr1xUniPk.narrowPeak	1	20437
encode_tfbs	5.09642e-10	0.610295	129	1430	1232	208	1430	957	20491	3747	363250	ChIP HeLa-S3 AP-2alpha	HeLa-S3	NA	AP-2alpha	None	NA	wgEncodeAwgTfbsSydhHelas3Ap2alphaUniPk.narrowPeak	1	18970
encode_tfbs	5.06403e-10	0.551122	84	1431	1285	375	1431	1030	14828	3792	368913	ChIP HepG2 CTCF	HepG2	NA	CTCF	None	NA	wgEncodeAwgTfbsBroadHepg2CtcfUniPk.narrowPeak	1	46448
encode_tfbs	4.69945e-10	0.293244	15	1433	1629	873	1629	1310	5017	3861	378724	ChIP H1-hESC NRSF	H1-hESC	NA	NRSF	None	NA	wgEncodeAwgTfbsHaibH1hescNrsfV0416102UniPk.narrowPeak	1	13286
encode_tfbs	4.65386e-10	0.541607	79	1434	1302	404	1434	1050	14196	3797	369545	ChIP HepG2 HDAC2_(SC-6296)	HepG2	NA	HDAC2_(SC-6296)	None	NA	wgEncodeAwgTfbsHaibHepg2Hdac2sc6296V0416101UniPk.narrowPeak	1	18836
encode_tfbs	4.61043e-10	0.52804	72	1435	1325	459	1435	1070	13279	3804	370462	ChIP H1-hESC Rad21	H1-hESC	NA	Rad21	None	NA	wgEncodeAwgTfbsSydhH1hescRad21IggrabUniPk.narrowPeak	1	55674
encode_tfbs	3.60858e-10	0.517618	68	1436	1337	492	1436	1090	12797	3808	370944	ChIP H1-hESC CTCF_(SC-5916)	H1-hESC	NA	CTCF_(SC-5916)	None	NA	wgEncodeAwgTfbsHaibH1hescCtcfsc5916V0416102UniPk.narrowPeak	1	54111
encode_tfbs	3.47102e-10	0.425374	37	1437	1461	692	1461	1200	8502	3839	375239	ChIP K562 NRSF	K562	NA	NRSF	None	NA	wgEncodeAwgTfbsHaibK562NrsfV0416102UniPk.narrowPeak	1	15849
encode_tfbs	2.86465e-10	0.406269	33	1438	1482	723	1482	1210	7943	3843	375798	ChIP GM12878 Pbx3	GM12878	NA	Pbx3	None	NA	wgEncodeAwgTfbsHaibGm12878Pbx3Pcr1xUniPk.narrowPeak	1	9941
encode_tfbs	2.7842e-10	0.401334	32	1439	1489	730	1489	1220	7798	3844	375943	ChIP SK-N-SH NRSF	SK-N-SH	NA	NRSF	None	NA	wgEncodeAwgTfbsHaibSknshNrsfV0416101UniPk.narrowPeak	1	11029
encode_tfbs	2.63265e-10	0.449516	44	1440	1432	650	1440	1170	9558	3832	374183	ChIP A549 USF-1	A549	NA	USF-1	EtOH_0.02pct	NA	wgEncodeAwgTfbsHaibA549Usf1V0422111Etoh02UniPk.narrowPeak	1	8004
encode_tfbs	2.15069e-10	0.506712	65	1441	1349	521	1441	1100	12496	3811	371245	ChIP H1-hESC USF-1	H1-hESC	NA	USF-1	None	NA	wgEncodeAwgTfbsHaibH1hescUsf1Pcr1xUniPk.narrowPeak	1	26042
encode_tfbs	1.93863e-10	0.501221	63	1442	1360	531	1442	1110	12246	3813	371495	ChIP HMEC CTCF	HMEC	NA	CTCF	None	NA	wgEncodeAwgTfbsBroadHmecCtcfUniPk.narrowPeak	1	40048
encode_tfbs	1.56361e-10	0.53287	79	1443	1321	404	1443	1060	14420	3797	369321	ChIP HCT-116 CTCF	HCT-116	NA	CTCF	None	NA	wgEncodeAwgTfbsUwHct116CtcfUniPk.narrowPeak	1	50294
encode_tfbs	1.34555e-10	0.505233	66	1444	1353	510	1444	1100	12721	3810	371020	ChIP A549 GR	A549	NA	GR	DEX_100nM	NA	wgEncodeAwgTfbsHaibA549GrPcr2xDex100nmUniPk.narrowPeak	1	16720
encode_tfbs	1.16473e-10	0.432066	41	1445	1452	667	1452	1190	9266	3835	374475	ChIP H1-hESC JunD	H1-hESC	NA	JunD	None	NA	wgEncodeAwgTfbsSydhH1hescJundIggrabUniPk.narrowPeak	1	9550
encode_tfbs	1.09368e-10	0.185594	7	1446	1786	1015	1786	1420	3705	3869	380036	ChIP H1-hESC SUZ12	H1-hESC	NA	SUZ12	None	NA	wgEncodeAwgTfbsSydhH1hescSuz12UcdUniPk.narrowPeak	1	4789
encode_tfbs	9.56922e-11	0.469596	53	1447	1411	588	1447	1150	11004	3823	372737	ChIP A549 USF-1	A549	NA	USF-1	DEX_100nM	NA	wgEncodeAwgTfbsHaibA549Usf1Pcr1xDex100nmUniPk.narrowPeak	1	11980
encode_tfbs	9.15885e-11	0.474855	55	1448	1406	582	1448	1150	11290	3821	372451	ChIP HeLa-S3 CTCF	HeLa-S3	NA	CTCF	None	NA	wgEncodeAwgTfbsUwHelas3CtcfUniPk.narrowPeak	1	38400
encode_tfbs	9.02643e-11	0.544258	88	1449	1297	364	1449	1040	15709	3788	368032	ChIP HPF CTCF	HPF	NA	CTCF	None	NA	wgEncodeAwgTfbsUwHpfCtcfUniPk.narrowPeak	1	46150
encode_tfbs	8.51233e-11	0.468675	53	1450	1413	588	1450	1150	11025	3823	372716	ChIP K562 TRIM28_(SC-81411)	K562	NA	TRIM28_(SC-81411)	None	NA	wgEncodeAwgTfbsHaibK562Trim28sc81411V0422111UniPk.narrowPeak	1	12137
encode_tfbs	8.21377e-11	0.560341	99	1451	1273	314	1451	1010	17148	3777	366593	ChIP H1-hESC CTCF	H1-hESC	NA	CTCF	None	NA	wgEncodeAwgTfbsBroadH1hescCtcfUniPk.narrowPeak	1	66551
encode_tfbs	8.0546e-11	0.548213	91	1452	1292	350	1452	1030	16122	3785	367619	ChIP GM12891 POU2F2	GM12891	NA	POU2F2	None	NA	wgEncodeAwgTfbsHaibGm12891Pou2f2Pcr1xUniPk.narrowPeak	1	14630
encode_tfbs	6.40492e-11	0.346152	24	1455	1550	788	1550	1260	6785	3852	376956	ChIP K562 HDAC2_(A300-705A)	K562	NA	HDAC2_(A300-705A)	None	NA	wgEncodeAwgTfbsBroadK562Hdac2a300705aUniPk.narrowPeak	1	5247
encode_tfbs	6.16461e-11	0.589473	124	1456	1248	224	1456	976	20372	3752	363369	ChIP HCPEpiC CTCF	HCPEpiC	NA	CTCF	None	NA	wgEncodeAwgTfbsUwHcpeCtcfUniPk.narrowPeak	1	61062
encode_tfbs	4.16104e-11	0.540146	89	1458	1308	359	1458	1040	16000	3787	367741	ChIP IMR90 CTCF_(SC-15914)	IMR90	NA	CTCF_(SC-15914)	None	NA	wgEncodeAwgTfbsSydhImr90CtcfbIggrabUniPk.narrowPeak	1	45920
encode_tfbs	3.39409e-11	0.562245	105	1459	1271	294	1459	1010	18107	3771	365634	ChIP Gliobla CTCF	Gliobla	NA	CTCF	None	NA	wgEncodeAwgTfbsUtaGlioblaCtcfUniPk.narrowPeak	1	62772
encode_tfbs	3.38506e-11	0.540261	90	1460	1306	357	1460	1040	16173	3786	367568	ChIP GM12872 CTCF	GM12872	NA	CTCF	None	NA	wgEncodeAwgTfbsUwGm12872CtcfUniPk.narrowPeak	1	47151
encode_tfbs	2.87382e-11	0.565031	108	1461	1269	276	1461	1000	18526	3768	365215	ChIP GM12878 PAX5-C20	GM12878	NA	PAX5-C20	None	NA	wgEncodeAwgTfbsHaibGm12878Pax5c20Pcr1xUniPk.narrowPeak	1	25342
encode_tfbs	2.12045e-11	0.510245	75	1462	1345	432	1462	1080	14287	3801	369454	ChIP AoAF CTCF	AoAF	NA	CTCF	None	NA	wgEncodeAwgTfbsUwAoafCtcfUniPk.narrowPeak	1	45960
encode_tfbs	2.11805e-11	0.506233	73	1463	1350	445	1463	1090	14019	3803	369722	ChIP GM19239 CTCF	GM19239	NA	CTCF	None	NA	wgEncodeAwgTfbsUtaGm19239CtcfUniPk.narrowPeak	1	41085
encode_tfbs	1.81164e-11	0.324085	22	1464	1579	799	1579	1280	6642	3854	377099	ChIP HL-60 CTCF	HL-60	NA	CTCF	None	NA	wgEncodeAwgTfbsUwHl60CtcfUniPk.narrowPeak	1	16683
encode_tfbs	1.76725e-11	0.534013	89	1465	1320	359	1465	1050	16176	3787	367565	ChIP AG09309 CTCF	AG09309	NA	CTCF	None	NA	wgEncodeAwgTfbsUwAg09309CtcfUniPk.narrowPeak	1	43928
encode_tfbs	1.55728e-11	0.537922	92	1466	1312	347	1466	1040	16594	3784	367147	ChIP K562 CTCF_(SC-15914)	K562	NA	CTCF_(SC-15914)	None	NA	wgEncodeAwgTfbsSydhK562CtcfbIggrabUniPk.narrowPeak	1	54387
encode_tfbs	1.3426e-11	0.621737	171	1467	1220	148	1467	945	26517	3705	357224	ChIP HeLa-S3 AP-2gamma	HeLa-S3	NA	AP-2gamma	None	NA	wgEncodeAwgTfbsSydhHelas3Ap2gammaUniPk.narrowPeak	1	25452
encode_tfbs	1.27368e-11	0.544144	97	1468	1298	325	1468	1030	17286	3779	366455	ChIP HVMF CTCF	HVMF	NA	CTCF	None	NA	wgEncodeAwgTfbsUwHvmfCtcfUniPk.narrowPeak	1	46460
encode_tfbs	1.13281e-11	0.307013	20	1469	1604	818	1604	1300	6375	3856	377366	ChIP HeLa-S3 ZKSCAN1_(HPA006672)	HeLa-S3	NA	ZKSCAN1_(HPA006672)	None	NA	wgEncodeAwgTfbsSydhHelas3Zkscan1hpa006672IggrabUniPk.narrowPeak	1	4131
encode_tfbs	8.46496e-12	0.477658	63	1471	1398	531	1471	1130	12830	3813	370911	ChIP ProgFib CTCF	ProgFib	NA	CTCF	None	NA	wgEncodeAwgTfbsUtaProgfibCtcfUniPk.narrowPeak	1	43918
encode_tfbs	8.24302e-12	0.555177	107	1472	1279	279	1472	1010	18668	3769	365073	ChIP GM12878 CTCF	GM12878	NA	CTCF	None	NA	wgEncodeAwgTfbsBroadGm12878CtcfUniPk.narrowPeak	1	44982
encode_tfbs	7.91289e-12	0.540899	97	1473	1303	325	1473	1030	17385	3779	366356	ChIP AG04450 CTCF	AG04450	NA	CTCF	None	NA	wgEncodeAwgTfbsUwAg04450CtcfUniPk.narrowPeak	1	46500
encode_tfbs	7.30623e-12	0.519453	84	1474	1332	375	1474	1060	15695	3792	368046	ChIP A549 CTCF	A549	NA	CTCF	None	NA	wgEncodeAwgTfbsUwA549CtcfUniPk.narrowPeak	1	45732
encode_tfbs	6.80796e-12	0.542819	99	1476	1301	314	1476	1030	17676	3777	366065	ChIP H1-hESC Rad21	H1-hESC	NA	Rad21	None	NA	wgEncodeAwgTfbsHaibH1hescRad21V0416102UniPk.narrowPeak	1	75680
encode_tfbs	5.9594e-12	0.437053	49	1477	1443	611	1477	1180	10922	3827	372819	ChIP A549 USF-1	A549	NA	USF-1	EtOH_0.02pct	NA	wgEncodeAwgTfbsHaibA549Usf1Pcr1xEtoh02UniPk.narrowPeak	1	11932
encode_tfbs	4.43702e-12	0.553713	109	1478	1284	271	1478	1010	19057	3767	364684	ChIP MCF-7 CTCF	MCF-7	NA	CTCF	vehicle	NA	wgEncodeAwgTfbsUtaMcf7CtcfVehUniPk.narrowPeak	1	82176
encode_tfbs	4.27004e-12	0.514056	83	1479	1341	382	1479	1070	15668	3793	368073	ChIP HA-sp CTCF	HA-sp	NA	CTCF	None	NA	wgEncodeAwgTfbsUwHaspCtcfUniPk.narrowPeak	1	46546
encode_tfbs	4.22033e-12	0.35501	29	1480	1537	752	1537	1260	7979	3847	375762	ChIP K562 TBLR1_(ab24550)	K562	NA	TBLR1_(ab24550)	None	NA	wgEncodeAwgTfbsSydhK562Tblr1ab24550IggrabUniPk.narrowPeak	1	5086
encode_tfbs	3.39308e-12	0.512521	83	1481	1344	382	1481	1070	15713	3793	368028	ChIP K562 CTCF_(SC-5916)	K562	NA	CTCF_(SC-5916)	None	NA	wgEncodeAwgTfbsHaibK562CtcfcPcr1xUniPk.narrowPeak	1	45603
encode_tfbs	3.37606e-12	0.517709	86	1482	1336	370	1482	1060	16113	3790	367628	ChIP HRPEpiC CTCF	HRPEpiC	NA	CTCF	None	NA	wgEncodeAwgTfbsUwHrpeCtcfUniPk.narrowPeak	1	53134
encode_tfbs	3.08247e-12	0.537588	99	1483	1313	314	1483	1040	17840	3777	365901	ChIP HFF-Myc CTCF	HFF-Myc	NA	CTCF	None	NA	wgEncodeAwgTfbsUwHffmycCtcfUniPk.narrowPeak	1	43821
encode_tfbs	2.99154e-12	0.422669	46	1484	1463	633	1484	1190	10603	3830	373138	ChIP GM12878 USF-1	GM12878	NA	USF-1	None	NA	wgEncodeAwgTfbsHaibGm12878Usf1Pcr2xUniPk.narrowPeak	1	9778
encode_tfbs	2.50836e-12	0.323551	24	1485	1581	788	1581	1280	7250	3852	376491	ChIP PFSK-1 Sin3Ak-20	PFSK-1	NA	Sin3Ak-20	None	NA	wgEncodeAwgTfbsHaibPfsk1Sin3ak20V0416101UniPk.narrowPeak	1	5950
encode_tfbs	2.46193e-12	0.520657	89	1486	1330	359	1486	1060	16573	3787	367168	ChIP NHLF CTCF	NHLF	NA	CTCF	None	NA	wgEncodeAwgTfbsBroadNhlfCtcfUniPk.narrowPeak	1	39537
encode_tfbs	1.92875e-12	0.067123	2	1488	1966	1294	1966	1580	2929	3874	380812	ChIP K562 ATF3	K562	NA	ATF3	None	NA	wgEncodeAwgTfbsSydhK562Atf3UniPk.narrowPeak	1	1233
encode_tfbs	1.61129e-12	0.557267	117	1489	1277	243	1489	1000	20299	3759	363442	ChIP HBMEC CTCF	HBMEC	NA	CTCF	None	NA	wgEncodeAwgTfbsUwHbmecCtcfUniPk.narrowPeak	1	58376
encode_tfbs	1.45961e-12	0.177631	8	1490	1802	990	1802	1430	4417	3868	379324	ChIP PANC-1 NRSF	PANC-1	NA	NRSF	None	NA	wgEncodeAwgTfbsHaibPanc1NrsfPcr2xUniPk.narrowPeak	1	5507
encode_tfbs	1.41235e-12	0.578388	137	1491	1256	190	1491	979	22861	3739	360880	ChIP Osteobl CTCF	Osteobl	NA	CTCF	None	NA	wgEncodeAwgTfbsBroadOsteoblCtcfUniPk.narrowPeak	1	56264
encode_tfbs	1.26095e-12	0.426554	49	1492	1458	611	1492	1190	11183	3827	372558	ChIP GM12878 BCLAF1_(SC-101388)	GM12878	NA	BCLAF1_(SC-101388)	None	NA	wgEncodeAwgTfbsHaibGm12878Bclaf101388V0416101UniPk.narrowPeak	1	6114
encode_tfbs	1.15382e-12	0.629544	204	1493	1215	119	1493	942	31119	3672	352622	ChIP NB4 Max	NB4	NA	Max	None	NA	wgEncodeAwgTfbsSydhNb4MaxUniPk.narrowPeak	1	34659
encode_tfbs	9.92486e-13	0.34037	28	1494	1557	759	1557	1270	8032	3848	375709	ChIP HepG2 ZBTB7A_(SC-34508)	HepG2	NA	ZBTB7A_(SC-34508)	None	NA	wgEncodeAwgTfbsHaibHepg2Zbtb7aV0416101UniPk.narrowPeak	1	9189
encode_tfbs	9.35687e-13	0.472143	67	1496	1409	498	1496	1130	13783	3809	369958	ChIP WERI-Rb-1 CTCF	WERI-Rb-1	NA	CTCF	None	NA	wgEncodeAwgTfbsUwWerirb1CtcfUniPk.narrowPeak	1	50308
encode_tfbs	8.95764e-13	0.47846	70	1497	1397	475	1497	1120	14205	3806	369536	ChIP HEK293 CTCF	HEK293	NA	CTCF	None	NA	wgEncodeAwgTfbsUwHek293CtcfUniPk.narrowPeak	1	47331
encode_tfbs	8.02224e-13	0.54025	107	1499	1307	279	1499	1030	19158	3769	364583	ChIP RPTEC CTCF	RPTEC	NA	CTCF	None	NA	wgEncodeAwgTfbsUwRptecCtcfUniPk.narrowPeak	1	58785
encode_tfbs	6.56418e-13	0.532127	102	1501	1324	306	1501	1040	18548	3774	365193	ChIP GM19238 CTCF	GM19238	NA	CTCF	None	NA	wgEncodeAwgTfbsUtaGm19238CtcfUniPk.narrowPeak	1	49938
encode_tfbs	6.5285e-13	0.494555	79	1502	1370	404	1502	1090	15492	3797	368249	ChIP AG04449 CTCF	AG04449	NA	CTCF	None	NA	wgEncodeAwgTfbsUwAg04449CtcfUniPk.narrowPeak	1	50260
encode_tfbs	5.46388e-13	0.314095	24	1504	1594	788	1594	1300	7464	3852	376277	ChIP H1-hESC USF2	H1-hESC	NA	USF2	None	NA	wgEncodeAwgTfbsSydhH1hescUsf2IggrabUniPk.narrowPeak	1	6952
encode_tfbs	4.71845e-13	0.219465	12	1505	1729	915	1729	1380	5355	3864	378386	ChIP K562 SRF	K562	NA	SRF	None	NA	wgEncodeAwgTfbsHaibK562SrfV0416101UniPk.narrowPeak	1	4717
encode_tfbs	3.80909e-13	0.52151	97	1506	1329	325	1506	1050	18001	3779	365740	ChIP GM12892 CTCF	GM12892	NA	CTCF	None	NA	wgEncodeAwgTfbsUtaGm12892CtcfUniPk.narrowPeak	1	48306
encode_tfbs	3.77245e-13	0.439195	56	1507	1440	576	1507	1170	12395	3820	371346	ChIP A549 ZBTB33	A549	NA	ZBTB33	EtOH_0.02pct	NA	wgEncodeAwgTfbsHaibA549Zbtb33V0422111Etoh02UniPk.narrowPeak	1	7152
encode_tfbs	3.64034e-13	0.19627	10	1509	1771	949	1771	1410	4992	3866	378749	ChIP HepG2 ATF3	HepG2	NA	ATF3	None	NA	wgEncodeAwgTfbsHaibHepg2Atf3V0416101UniPk.narrowPeak	1	3291
encode_tfbs	3.45904e-13	0.29228	21	1510	1631	805	1631	1320	7021	3855	376720	ChIP HepG2 c-Myc	HepG2	NA	c-Myc	None	NA	wgEncodeAwgTfbsUtaHepg2CmycUniPk.narrowPeak	1	4413
encode_tfbs	2.82741e-13	0.518202	96	1511	1335	333	1511	1060	17928	3780	365813	ChIP GM12873 CTCF	GM12873	NA	CTCF	None	NA	wgEncodeAwgTfbsUwGm12873CtcfUniPk.narrowPeak	1	51005
encode_tfbs	2.2898e-13	0.476268	73	1512	1401	445	1512	1120	14867	3803	368874	ChIP K562 CTCF	K562	NA	CTCF	None	NA	wgEncodeAwgTfbsUwK562CtcfUniPk.narrowPeak	1	43247
encode_tfbs	1.8221e-13	0.461948	67	1513	1422	498	1513	1140	14076	3809	369665	ChIP GM12875 CTCF	GM12875	NA	CTCF	None	NA	wgEncodeAwgTfbsUwGm12875CtcfUniPk.narrowPeak	1	39184
encode_tfbs	1.00097e-13	0.458364	67	1515	1424	498	1515	1150	14182	3809	369559	ChIP WI-38 CTCF	WI-38	NA	CTCF	None	NA	wgEncodeAwgTfbsUwWi38CtcfUniPk.narrowPeak	1	31518
encode_tfbs	9.46005e-14	0.484728	80	1516	1386	397	1516	1100	15989	3796	367752	ChIP GM19240 CTCF	GM19240	NA	CTCF	None	NA	wgEncodeAwgTfbsUtaGm19240CtcfUniPk.narrowPeak	1	46036
encode_tfbs	9.07432e-14	0.486344	81	1517	1383	390	1517	1100	16133	3795	367608	ChIP GM12891 CTCF	GM12891	NA	CTCF	None	NA	wgEncodeAwgTfbsUtaGm12891CtcfUniPk.narrowPeak	1	42632
encode_tfbs	8.74645e-14	0.255686	17	1518	1676	850	1676	1350	6499	3859	377242	ChIP K562 SETDB1	K562	NA	SETDB1	None	NA	wgEncodeAwgTfbsSydhK562Setdb1UcdUniPk.narrowPeak	1	3882
encode_tfbs	5.18808e-14	0.437766	60	1519	1442	555	1519	1170	13305	3816	370436	ChIP HFF CTCF	HFF	NA	CTCF	None	NA	wgEncodeAwgTfbsUwHffCtcfUniPk.narrowPeak	1	34889
encode_tfbs	4.88914e-14	0.175527	9	1520	1808	964	1808	1430	5022	3867	378719	ChIP HepG2 NRSF	HepG2	NA	NRSF	None	NA	wgEncodeAwgTfbsHaibHepg2NrsfPcr2xUniPk.narrowPeak	1	6024
encode_tfbs	3.86695e-14	0.100749	4	1521	1915	1116	1915	1520	3895	3872	379846	ChIP GM12878 ZBTB33	GM12878	NA	ZBTB33	None	NA	wgEncodeAwgTfbsHaibGm12878Zbtb33Pcr1xUniPk.narrowPeak	1	2144
encode_tfbs	2.78691e-14	0.184855	10	1524	1788	949	1788	1420	5296	3866	378445	ChIP H1-hESC HDAC2_(SC-6296)	H1-hESC	NA	HDAC2_(SC-6296)	None	NA	wgEncodeAwgTfbsHaibH1hescHdac2sc6296V0416102UniPk.narrowPeak	1	5644
encode_tfbs	2.66637e-14	0.436473	61	1525	1444	549	1525	1170	13561	3815	370180	ChIP GM12878 CTCF	GM12878	NA	CTCF	None	NA	wgEncodeAwgTfbsUwGm12878CtcfUniPk.narrowPeak	1	40122
encode_tfbs	1.96723e-14	0.475779	80	1527	1402	397	1527	1110	16277	3796	367464	ChIP NHEK CTCF	NHEK	NA	CTCF	None	NA	wgEncodeAwgTfbsUtaNhekCtcfUniPk.narrowPeak	1	53797
encode_tfbs	1.05112e-14	0.501027	97	1528	1361	325	1528	1070	18701	3779	365040	ChIP HeLa-S3 RFX5_(200-401-194)	HeLa-S3	NA	RFX5_(200-401-194)	None	NA	wgEncodeAwgTfbsSydhHelas3Rfx5200401194IggrabUniPk.narrowPeak	1	19284
encode_tfbs	9.06468e-15	0.266297	20	1530	1658	818	1658	1340	7331	3856	376410	ChIP GM12878 ZEB1_(SC-25388)	GM12878	NA	ZEB1_(SC-25388)	None	NA	wgEncodeAwgTfbsHaibGm12878Zeb1sc25388V0416102UniPk.narrowPeak	1	4845
encode_tfbs	7.81105e-15	0.4393	65	1531	1439	521	1531	1160	14342	3811	369399	ChIP NHLF CTCF	NHLF	NA	CTCF	None	NA	wgEncodeAwgTfbsUwNhlfCtcfUniPk.narrowPeak	1	35446
encode_tfbs	7.42532e-15	0.468565	79	1532	1414	404	1532	1120	16315	3797	367426	ChIP MCF-7 CTCF	MCF-7	NA	CTCF	None	NA	wgEncodeAwgTfbsUtaMcf7CtcfUniPk.narrowPeak	1	57936
encode_tfbs	7.23246e-15	0.466482	78	1533	1417	415	1533	1120	16182	3798	367559	ChIP GM06990 CTCF	GM06990	NA	CTCF	None	NA	wgEncodeAwgTfbsUwGm06990CtcfUniPk.narrowPeak	1	45500
encode_tfbs	4.24304e-15	0.465554	79	1535	1418	404	1535	1120	16416	3797	367325	ChIP GM12864 CTCF	GM12864	NA	CTCF	None	NA	wgEncodeAwgTfbsUwGm12864CtcfUniPk.narrowPeak	1	46798
encode_tfbs	3.08585e-15	0.463842	79	1536	1420	404	1536	1120	16474	3797	367267	ChIP HEEpiC CTCF	HEEpiC	NA	CTCF	None	NA	wgEncodeAwgTfbsUwHeeCtcfUniPk.narrowPeak	1	46226
encode_tfbs	2.79655e-15	0.490989	95	1537	1373	341	1537	1080	18681	3781	365060	ChIP NHDF-neo CTCF	NHDF-neo	NA	CTCF	None	NA	wgEncodeAwgTfbsUwNhdfneoCtcfUniPk.narrowPeak	1	45920
encode_tfbs	2.16974e-15	0.504445	105	1538	1357	294	1538	1060	20073	3771	363668	ChIP HeLa-S3 COREST_(sc-30189)	HeLa-S3	NA	COREST_(sc-30189)	None	NA	wgEncodeAwgTfbsSydhHelas3Corestsc30189IggrabUniPk.narrowPeak	1	16322
encode_tfbs	1.83222e-15	0.499293	102	1540	1363	306	1540	1070	19705	3774	364036	ChIP BJ CTCF	BJ	NA	CTCF	None	NA	wgEncodeAwgTfbsUwBjCtcfUniPk.narrowPeak	1	44668
encode_tfbs	1.44649e-15	0.42085	61	1541	1466	549	1541	1190	14046	3815	369695	ChIP Caco-2 CTCF	Caco-2	NA	CTCF	None	NA	wgEncodeAwgTfbsUwCaco2CtcfUniPk.narrowPeak	1	46852
encode_tfbs	1.25363e-15	0.417419	60	1542	1468	555	1542	1190	13930	3816	369811	ChIP GM12874 CTCF	GM12874	NA	CTCF	None	NA	wgEncodeAwgTfbsUwGm12874CtcfUniPk.narrowPeak	1	37517
encode_tfbs	7.71462e-16	0.32983	34	1543	1568	710	1568	1270	10027	3842	373714	ChIP K562 SMC3_(ab9263)	K562	NA	SMC3_(ab9263)	None	NA	wgEncodeAwgTfbsSydhK562Smc3ab9263IggrabUniPk.narrowPeak	1	23598
encode_tfbs	6.75029e-16	0.48699	97	1544	1381	325	1544	1080	19213	3779	364528	ChIP HAc CTCF	HAc	NA	CTCF	None	NA	wgEncodeAwgTfbsUwHacCtcfUniPk.narrowPeak	1	45591
encode_tfbs	5.78596e-16	0.121228	6	1545	1889	1046	1889	1490	4846	3870	378895	ChIP H1-hESC SRF	H1-hESC	NA	SRF	None	NA	wgEncodeAwgTfbsHaibH1hescSrfPcr1xUniPk.narrowPeak	1	5105
encode_tfbs	5.3038e-16	0.0722784	3	1546	1958	1188	1958	1560	4069	3873	379672	ChIP HepG2 ZBTB33	HepG2	NA	ZBTB33	None	NA	wgEncodeAwgTfbsHaibHepg2Zbtb33Pcr1xUniPk.narrowPeak	1	2879
encode_tfbs	4.82164e-16	0.514296	118	1547	1340	237	1547	1040	22080	3758	361661	ChIP K562 CBX3_(SC-101004)	K562	NA	CBX3_(SC-101004)	None	NA	wgEncodeAwgTfbsHaibK562Cbx3sc101004V0422111UniPk.narrowPeak	1	20723
encode_tfbs	3.85731e-16	0.298026	28	1548	1619	759	1619	1310	9146	3848	374595	ChIP H1-hESC JunD	H1-hESC	NA	JunD	None	NA	wgEncodeAwgTfbsHaibH1hescJundV0416102UniPk.narrowPeak	1	8447
encode_tfbs	3.37515e-16	0.504549	112	1549	1356	261	1549	1060	21370	3764	362371	ChIP GM12878 POU2F2	GM12878	NA	POU2F2	None	NA	wgEncodeAwgTfbsHaibGm12878Pou2f2Pcr1xUniPk.narrowPeak	1	22891
encode_tfbs	3.37515e-16	0.475493	92	1549	1404	347	1549	1100	18667	3784	365074	ChIP Dnd41 CTCF	Dnd41	NA	CTCF	None	NA	wgEncodeAwgTfbsBroadDnd41CtcfUniPk.narrowPeak	1	50070
encode_tfbs	3.37515e-16	0.432104	69	1549	1451	485	1549	1160	15448	3807	368293	ChIP HRE CTCF	HRE	NA	CTCF	None	NA	wgEncodeAwgTfbsUwHreCtcfUniPk.narrowPeak	1	42295
encode_tfbs	2.89298e-16	0.145438	8	1552	1853	990	1853	1460	5381	3868	378360	ChIP MCF-7 c-Myc	MCF-7	NA	c-Myc	serum_starved_media	NA	wgEncodeAwgTfbsUtaMcf7CmycSerumstvdUniPk.narrowPeak	1	6930
encode_tfbs	2.41082e-16	0.236053	18	1553	1702	840	1702	1360	7437	3858	376304	ChIP ECC-1 CTCF_(SC-5916)	ECC-1	NA	CTCF_(SC-5916)	DMSO_0.02pct	NA	wgEncodeAwgTfbsHaibEcc1CtcfcV0416102Dm002p1hUniPk.narrowPeak	1	23192
encode_tfbs	2.41082e-16	0.177335	11	1553	1803	933	1803	1430	6062	3865	377679	ChIP K562 TAF7_(SC-101167)	K562	NA	TAF7_(SC-101167)	None	NA	wgEncodeAwgTfbsHaibK562Taf7sc101167V0416101UniPk.narrowPeak	1	3422
encode_tfbs	2.41082e-16	0.144485	8	1553	1856	990	1856	1470	5416	3868	378325	ChIP HSMMtube EZH2_(39875)	HSMMtube	NA	EZH2_(39875)	None	NA	wgEncodeAwgTfbsBroadHsmmtEzh239875UniPk.narrowPeak	1	2700
encode_tfbs	1.92865e-16	0.436192	72	1556	1445	459	1556	1150	15959	3804	367782	ChIP GM12865 CTCF	GM12865	NA	CTCF	None	NA	wgEncodeAwgTfbsUwGm12865CtcfUniPk.narrowPeak	1	44069
encode_tfbs	1.92865e-16	0.228451	17	1556	1709	850	1709	1370	7259	3859	376482	ChIP HepG2 Pol2(phosphoS2)	HepG2	NA	Pol2(phosphoS2)	None	NA	wgEncodeAwgTfbsSydhHepg2Pol2s2IggrabUniPk.narrowPeak	1	4091
encode_tfbs	9.64327e-17	0.477431	96	1558	1399	333	1558	1100	19382	3780	364359	ChIP PANC-1 TCF7L2	PANC-1	NA	TCF7L2	None	NA	wgEncodeAwgTfbsSydhPanc1Tcf7l2UcdUniPk.narrowPeak	1	13366
encode_tfbs	9.64327e-17	0.467357	91	1558	1415	350	1558	1110	18775	3785	364966	ChIP HMEC CTCF	HMEC	NA	CTCF	None	NA	wgEncodeAwgTfbsUwHmecCtcfUniPk.narrowPeak	1	55897
encode_tfbs	9.64327e-17	0.433349	73	1558	1448	445	1558	1150	16277	3803	367464	ChIP Fibrobl CTCF	Fibrobl	NA	CTCF	None	NA	wgEncodeAwgTfbsUtaFibroblCtcfUniPk.narrowPeak	1	45978
encode_tfbs	9.64327e-17	0.421662	67	1558	1465	498	1558	1170	15367	3809	368374	ChIP HepG2 BHLHE40_(NB100-1800)	HepG2	NA	BHLHE40_(NB100-1800)	None	NA	wgEncodeAwgTfbsSydhHepg2Bhlhe40cIggrabUniPk.narrowPeak	1	14628
encode_tfbs	4.82164e-17	0.509372	124	1562	1347	224	1562	1040	23380	3752	360361	ChIP HCM CTCF	HCM	NA	CTCF	None	NA	wgEncodeAwgTfbsUwHcmCtcfUniPk.narrowPeak	1	50703
encode_tfbs	4.82164e-17	0.474024	97	1562	1407	325	1562	1100	19712	3779	364029	ChIP AG09319 CTCF	AG09319	NA	CTCF	None	NA	wgEncodeAwgTfbsUwAg09319CtcfUniPk.narrowPeak	1	49675
encode_tfbs	0	0.544949	181	1566	1295	136	1566	999	31650	3695	352091	ChIP NB4 c-Myc	NB4	NA	c-Myc	None	NA	wgEncodeAwgTfbsSydhNb4CmycUniPk.narrowPeak	1	26252
encode_tfbs	0	0.487237	235	1566	1379	101	1566	1020	44887	3641	338854	ChIP HUVEC Pol2-4H8	HUVEC	NA	Pol2-4H8	None	NA	wgEncodeAwgTfbsHaibHuvecPol24h8V0416101UniPk.narrowPeak	1	32525
encode_tfbs	0	0.505983	155	1566	1352	168	1566	1030	29190	3721	354551	ChIP HeLa-S3 TBP	HeLa-S3	NA	TBP	None	NA	wgEncodeAwgTfbsSydhHelas3TbpIggrabUniPk.narrowPeak	1	18489
encode_tfbs	0	0.470962	196	1566	1410	126	1566	1030	38988	3680	344753	ChIP K562 Max	K562	NA	Max	None	NA	wgEncodeAwgTfbsSydhK562MaxIggrabUniPk.narrowPeak	1	31436
encode_tfbs	0	0.382734	227	1566	1508	107	1566	1060	53652	3649	330089	ChIP K562 Max	K562	NA	Max	None	NA	wgEncodeAwgTfbsHaibK562MaxV0416102UniPk.narrowPeak	1	46171
encode_tfbs	0	0.473049	126	1566	1408	212	1566	1060	25449	3750	358292	ChIP GM12878 TBP	GM12878	NA	TBP	None	NA	wgEncodeAwgTfbsSydhGm12878TbpIggmusUniPk.narrowPeak	1	14893
encode_tfbs	0	0.444549	155	1566	1436	168	1566	1060	32877	3721	350864	ChIP HEK293-T-REx ZNF263	HEK293-T-REx	NA	ZNF263	None	NA	wgEncodeAwgTfbsSydhHek293tZnf263UcdUniPk.narrowPeak	1	31453
encode_tfbs	0	0.411241	183	1566	1477	134	1566	1060	41267	3693	342474	ChIP HeLa-S3 Max	HeLa-S3	NA	Max	None	NA	wgEncodeAwgTfbsSydhHelas3MaxIggrabUniPk.narrowPeak	1	29647
encode_tfbs	0	0.475238	118	1566	1405	237	1566	1070	23783	3758	359958	ChIP K562 CTCF	K562	NA	CTCF	None	NA	wgEncodeAwgTfbsBroadK562CtcfUniPk.narrowPeak	1	51992
encode_tfbs	0	0.445157	127	1566	1435	209	1566	1070	27137	3749	356604	ChIP HepG2 MYBL2_(SC-81192)	HepG2	NA	MYBL2_(SC-81192)	None	NA	wgEncodeAwgTfbsHaibHepg2Mybl2sc81192V0422111UniPk.narrowPeak	1	17898
encode_tfbs	0	0.397121	154	1566	1490	173	1566	1080	36209	3722	347532	ChIP U87 Pol2-4H8	U87	NA	Pol2-4H8	None	NA	wgEncodeAwgTfbsHaibU87Pol24h8V0416101UniPk.narrowPeak	1	22873
encode_tfbs	0	0.362572	165	1566	1527	154	1566	1080	41918	3711	341823	ChIP K562 c-Myc	K562	NA	c-Myc	IFNg30	NA	wgEncodeAwgTfbsSydhK562CmycIfng30UniPk.narrowPeak	1	31092
encode_tfbs	0	0.409232	137	1566	1479	190	1566	1080	31535	3739	352206	ChIP K562 c-Myc	K562	NA	c-Myc	IFNg6h	NA	wgEncodeAwgTfbsSydhK562CmycIfng6hUniPk.narrowPeak	1	19290
encode_tfbs	0	0.335518	176	1566	1562	142	1566	1090	47649	3700	336092	ChIP HCT-116 Pol2-4H8	HCT-116	NA	Pol2-4H8	None	NA	wgEncodeAwgTfbsHaibHct116Pol24h8V0416101UniPk.narrowPeak	1	29178
encode_tfbs	0	0.413984	113	1566	1469	257	1566	1100	25953	3763	357788	ChIP A549 GABP	A549	NA	GABP	EtOH_0.02pct	NA	wgEncodeAwgTfbsHaibA549GabpV0422111Etoh02UniPk.narrowPeak	1	12348
encode_tfbs	0	0.350299	130	1566	1544	205	1566	1100	34590	3746	349151	ChIP GM12878 PML_(SC-71910)	GM12878	NA	PML_(SC-71910)	None	NA	wgEncodeAwgTfbsHaibGm12878Pmlsc71910V0422111UniPk.narrowPeak	1	16678
encode_tfbs	0	0.328614	171	1566	1573	148	1573	1100	47259	3705	336482	ChIP GM12878 Pol2-4H8	GM12878	NA	Pol2-4H8	None	NA	wgEncodeAwgTfbsHaibGm12878Pol24h8Pcr1xUniPk.narrowPeak	1	19234
encode_tfbs	0	0.346416	144	1566	1549	181	1566	1100	38459	3732	345282	ChIP K562 c-Myc	K562	NA	c-Myc	None	NA	wgEncodeAwgTfbsSydhK562CmycIggrabUniPk.narrowPeak	1	24153
encode_tfbs	0	0.300653	178	1566	1613	139	1613	1110	52958	3698	330783	ChIP HeLa-S3 Pol2	HeLa-S3	NA	Pol2	None	NA	wgEncodeAwgTfbsHaibHelas3Pol2Pcr1xUniPk.narrowPeak	1	25332
encode_tfbs	0	0.378447	114	1566	1512	256	1566	1110	28449	3762	355292	ChIP K562 Egr-1	K562	NA	Egr-1	None	NA	wgEncodeAwgTfbsHaibK562Egr1V0416101UniPk.narrowPeak	1	36997
encode_tfbs	0	0.366454	117	1566	1520	243	1566	1110	30042	3759	353699	ChIP K562 ELF1_(SC-631)	K562	NA	ELF1_(SC-631)	None	NA	wgEncodeAwgTfbsHaibK562Elf1sc631V0416102UniPk.narrowPeak	1	27780
encode_tfbs	0	0.339899	135	1566	1558	195	1566	1110	36831	3741	346910	ChIP GM12878 Mxi1_(AF4185)	GM12878	NA	Mxi1_(AF4185)	None	NA	wgEncodeAwgTfbsSydhGm12878Mxi1IggmusUniPk.narrowPeak	1	17735
encode_tfbs	0	0.432649	98	1566	1449	320	1566	1110	21706	3778	362035	ChIP HeLa-S3 GTF2F1_(AB28179)	HeLa-S3	NA	GTF2F1_(AB28179)	None	NA	wgEncodeAwgTfbsSydhHelas3Gtf2f1ab28179IggrabUniPk.narrowPeak	1	11730
encode_tfbs	0	0.435239	102	1566	1446	306	1566	1110	22436	3774	361305	ChIP K562 BHLHE40_(NB100-1800)	K562	NA	BHLHE40_(NB100-1800)	None	NA	wgEncodeAwgTfbsSydhK562Bhlhe40nb100IggrabUniPk.narrowPeak	1	22497
encode_tfbs	0	0.318796	155	1566	1590	168	1590	1110	44347	3721	339394	ChIP K562 MAZ_(ab85725)	K562	NA	MAZ_(ab85725)	None	NA	wgEncodeAwgTfbsSydhK562Mazab85725IggrabUniPk.narrowPeak	1	33323
encode_tfbs	0	0.430847	96	1566	1454	333	1566	1120	21361	3780	362380	ChIP HepG2 SP1	HepG2	NA	SP1	None	NA	wgEncodeAwgTfbsHaibHepg2Sp1Pcr1xUniPk.narrowPeak	1	25477
encode_tfbs	0	0.332185	119	1566	1565	231	1566	1120	33405	3757	350336	ChIP K562 E2F6	K562	NA	E2F6	None	NA	wgEncodeAwgTfbsHaibK562E2f6V0416102UniPk.narrowPeak	1	24570
encode_tfbs	0	0.299462	136	1566	1615	194	1615	1120	41552	3740	342189	ChIP GM12878 Pol2	GM12878	NA	Pol2	None	NA	wgEncodeAwgTfbsSydhGm12878Pol2IggmusUniPk.narrowPeak	1	21947
encode_tfbs	0	0.309228	144	1566	1600	181	1600	1120	42571	3732	341170	ChIP GM12891 Pol2	GM12891	NA	Pol2	None	NA	wgEncodeAwgTfbsSydhGm12891Pol2IggmusUniPk.narrowPeak	1	20390
encode_tfbs	0	0.304015	149	1566	1609	178	1609	1120	44598	3727	339143	ChIP GM18505 Pol2	GM18505	NA	Pol2	None	NA	wgEncodeAwgTfbsSydhGm18505Pol2IggmusUniPk.narrowPeak	1	21784
encode_tfbs	0	0.386455	107	1566	1500	279	1566	1120	26261	3769	357480	ChIP HCT-116 TCF7L2	HCT-116	NA	TCF7L2	None	NA	wgEncodeAwgTfbsSydhHct116Tcf7l2UcdUniPk.narrowPeak	1	19463
encode_tfbs	0	0.227204	207	1566	1711	117	1711	1130	76334	3669	307407	ChIP GM12878 Pol2	GM12878	NA	Pol2	None	NA	wgEncodeAwgTfbsHaibGm12878Pol2Pcr2xUniPk.narrowPeak	1	27558
encode_tfbs	0	0.377387	104	1566	1514	297	1566	1130	26127	3772	357614	ChIP GM12878 SP1	GM12878	NA	SP1	None	NA	wgEncodeAwgTfbsHaibGm12878Sp1Pcr1xUniPk.narrowPeak	1	18248
encode_tfbs	0	0.332979	106	1566	1564	288	1566	1140	29880	3770	353861	ChIP GM12878 Max	GM12878	NA	Max	None	NA	wgEncodeAwgTfbsSydhGm12878MaxIggmusUniPk.narrowPeak	1	12542
encode_tfbs	0	0.287314	127	1566	1637	209	1637	1140	40473	3749	343268	ChIP GM12878 MAZ_(ab85725)	GM12878	NA	MAZ_(ab85725)	None	NA	wgEncodeAwgTfbsSydhGm12878Mazab85725IggmusUniPk.narrowPeak	1	18952
encode_tfbs	0	0.425634	83	1566	1460	382	1566	1140	18764	3793	364977	ChIP A549 CTCF	A549	NA	CTCF	None	NA	wgEncodeAwgTfbsUtaA549CtcfUniPk.narrowPeak	1	55351
encode_tfbs	0	0.411278	86	1566	1476	370	1566	1140	20065	3790	363676	ChIP MCF-7 CTCF	MCF-7	NA	CTCF	serum_stimulated_media	NA	wgEncodeAwgTfbsUtaMcf7CtcfSerumstimUniPk.narrowPeak	1	58608
encode_tfbs	0	0.433756	76	1566	1447	426	1566	1150	16914	3800	366827	ChIP HUVEC CTCF	HUVEC	NA	CTCF	None	NA	wgEncodeAwgTfbsBroadHuvecCtcfUniPk.narrowPeak	1	37412
encode_tfbs	0	0.25226	126	1566	1679	212	1679	1150	45105	3750	338636	ChIP HUVEC Pol2	HUVEC	NA	Pol2	None	NA	wgEncodeAwgTfbsHaibHuvecPol2Pcr1xUniPk.narrowPeak	1	19254
encode_tfbs	0	0.370254	88	1566	1518	364	1566	1150	22656	3788	361085	ChIP GM15510 NFKB	GM15510	NA	NFKB	TNFa	NA	wgEncodeAwgTfbsSydhGm15510NfkbTnfaIggrabUniPk.narrowPeak	1	12803
encode_tfbs	0	0.29925	113	1566	1616	257	1616	1150	34996	3763	348745	ChIP HeLa-S3 CHD2_(AB68301)	HeLa-S3	NA	CHD2_(AB68301)	None	NA	wgEncodeAwgTfbsSydhHelas3Chd2IggrabUniPk.narrowPeak	1	20500
encode_tfbs	0	0.31222	103	1566	1597	300	1597	1150	30855	3773	352886	ChIP K562 E2F6	K562	NA	E2F6	None	NA	wgEncodeAwgTfbsSydhK562E2f6UcdUniPk.narrowPeak	1	16312
encode_tfbs	0	0.242456	137	1566	1695	190	1695	1150	50379	3739	333362	ChIP MCF10A-Er-Src Pol2	MCF10A-Er-Src	NA	Pol2	EtOH_0.01pct	NA	wgEncodeAwgTfbsSydhMcf10aesPol2Etoh01UniPk.narrowPeak	1	22298
encode_tfbs	0	0.429527	77	1566	1455	420	1566	1150	17292	3799	366449	ChIP BE2_C CTCF	BE2_C	NA	CTCF	None	NA	wgEncodeAwgTfbsUwBe2cCtcfUniPk.narrowPeak	1	54655
encode_tfbs	0	0.412267	74	1566	1472	438	1566	1160	17300	3802	366441	ChIP A549 NRSF	A549	NA	NRSF	EtOH_0.02pct	NA	wgEncodeAwgTfbsHaibA549NrsfV0422111Etoh02UniPk.narrowPeak	1	11970
encode_tfbs	0	0.305699	102	1566	1606	306	1606	1160	31171	3774	352570	ChIP GM12892 Pol2-4H8	GM12892	NA	Pol2-4H8	None	NA	wgEncodeAwgTfbsHaibGm12892Pol24h8V0416102UniPk.narrowPeak	1	17407
encode_tfbs	0	0.210245	157	1566	1741	165	1741	1160	64168	3719	319573	ChIP K562 Pol2	K562	NA	Pol2	None	NA	wgEncodeAwgTfbsHaibK562Pol2V0416101UniPk.narrowPeak	1	24989
encode_tfbs	0	0.32112	99	1566	1587	314	1587	1160	28959	3777	354782	ChIP GM12878 CHD2_(AB68301)	GM12878	NA	CHD2_(AB68301)	None	NA	wgEncodeAwgTfbsSydhGm12878Chd2ab68301IggmusUniPk.narrowPeak	1	15597
encode_tfbs	0	0.412242	74	1566	1473	438	1566	1160	17301	3802	366440	ChIP MCF-7 CTCF	MCF-7	NA	CTCF	serum_starved_media	NA	wgEncodeAwgTfbsUtaMcf7CtcfSerumstvdUniPk.narrowPeak	1	54343
encode_tfbs	0	0.258569	108	1566	1668	276	1668	1170	38293	3768	345448	ChIP GM12878 ELF1_(SC-631)	GM12878	NA	ELF1_(SC-631)	None	NA	wgEncodeAwgTfbsHaibGm12878Elf1sc631V0416101UniPk.narrowPeak	1	23008
encode_tfbs	0	0.301886	96	1566	1612	333	1612	1170	29778	3780	353963	ChIP K562 Pol2-4H8	K562	NA	Pol2-4H8	None	NA	wgEncodeAwgTfbsHaibK562Pol24h8V0416101UniPk.narrowPeak	1	23352
encode_tfbs	0	0.304051	93	1566	1608	345	1608	1170	28706	3783	355035	ChIP K562 ZBTB7A_(SC-34508)	K562	NA	ZBTB7A_(SC-34508)	None	NA	wgEncodeAwgTfbsHaibK562Zbtb7asc34508V0416101UniPk.narrowPeak	1	21711
encode_tfbs	0	0.277337	106	1566	1651	288	1651	1170	35323	3770	348418	ChIP SK-N-SH Pol2-4H8	SK-N-SH	NA	Pol2-4H8	None	NA	wgEncodeAwgTfbsHaibSknshPol24h8V0416101UniPk.narrowPeak	1	28168
encode_tfbs	0	0.237414	117	1566	1701	243	1701	1170	44478	3759	339263	ChIP GM12892 Pol2	GM12892	NA	Pol2	None	NA	wgEncodeAwgTfbsSydhGm12892Pol2IggmusUniPk.narrowPeak	1	22544
encode_tfbs	0	0.242674	118	1566	1693	237	1693	1170	43964	3758	339777	ChIP GM19099 Pol2	GM19099	NA	Pol2	None	NA	wgEncodeAwgTfbsSydhGm19099Pol2IggmusUniPk.narrowPeak	1	22219
encode_tfbs	0	0.257271	107	1566	1672	279	1672	1170	38137	3769	345604	ChIP IMR90 Pol2	IMR90	NA	Pol2	None	NA	wgEncodeAwgTfbsSydhImr90Pol2IggrabUniPk.narrowPeak	1	17647
encode_tfbs	0	0.360461	78	1566	1530	415	1566	1170	20685	3798	363056	ChIP K562 c-Myc	K562	NA	c-Myc	IFNa6h	NA	wgEncodeAwgTfbsSydhK562CmycIfna6hUniPk.narrowPeak	1	10583
encode_tfbs	0	0.412092	70	1566	1474	475	1566	1170	16395	3806	367346	ChIP NHEK CTCF	NHEK	NA	CTCF	None	NA	wgEncodeAwgTfbsUwNhekCtcfUniPk.narrowPeak	1	42465
encode_tfbs	0	0.408195	71	1566	1480	469	1566	1170	16775	3805	366966	ChIP SAEC CTCF	SAEC	NA	CTCF	None	NA	wgEncodeAwgTfbsUwSaecCtcfUniPk.narrowPeak	1	42446
encode_tfbs	0	0.279242	98	1566	1648	320	1648	1180	32617	3778	351124	ChIP GM12878 YY1_(SC-281)	GM12878	NA	YY1_(SC-281)	None	NA	wgEncodeAwgTfbsHaibGm12878Yy1sc281Pcr1xUniPk.narrowPeak	1	30994
encode_tfbs	0	0.256814	105	1566	1673	294	1673	1180	37536	3771	346205	ChIP HepG2 Pol2	HepG2	NA	Pol2	None	NA	wgEncodeAwgTfbsSydhHepg2Pol2IggrabUniPk.narrowPeak	1	19572
encode_tfbs	0	0.225212	116	1566	1716	249	1716	1180	46234	3760	337507	ChIP MCF10A-Er-Src Pol2	MCF10A-Er-Src	NA	Pol2	4OHTAM_1uM_36hr	NA	wgEncodeAwgTfbsSydhMcf10aesPol2TamUniPk.narrowPeak	1	19467
encode_tfbs	0	0.208406	111	1566	1745	264	1745	1190	47558	3765	336183	ChIP GM19193 Pol2	GM19193	NA	Pol2	None	NA	wgEncodeAwgTfbsSydhGm19193Pol2IggmusUniPk.narrowPeak	1	21404
encode_tfbs	0	0.181268	125	1566	1798	217	1798	1190	59592	3751	324149	ChIP HeLa-S3 Pol2	HeLa-S3	NA	Pol2	None	NA	wgEncodeAwgTfbsSydhHelas3Pol2UniPk.narrowPeak	1	21270
encode_tfbs	0	0.220372	99	1566	1725	314	1725	1200	40791	3777	342950	ChIP GM12892 Pol2	GM12892	NA	Pol2	None	NA	wgEncodeAwgTfbsHaibGm12892Pol2V0416102UniPk.narrowPeak	1	20075
encode_tfbs	0	0.265311	88	1566	1659	364	1659	1200	30896	3788	352845	ChIP HeLa-S3 TAF1	HeLa-S3	NA	TAF1	None	NA	wgEncodeAwgTfbsHaibHelas3Taf1Pcr1xUniPk.narrowPeak	1	16100
encode_tfbs	0	0.382046	66	1566	1510	510	1566	1200	16645	3810	367096	ChIP HeLa-S3 c-Myc	HeLa-S3	NA	c-Myc	None	NA	wgEncodeAwgTfbsSydhHelas3CmycUniPk.narrowPeak	1	10226
encode_tfbs	0	0.262939	80	1566	1663	397	1663	1210	28475	3796	355266	ChIP GM12891 Pol2-4H8	GM12891	NA	Pol2-4H8	None	NA	wgEncodeAwgTfbsHaibGm12891Pol24h8Pcr1xUniPk.narrowPeak	1	16236
encode_tfbs	0	0.278971	78	1566	1649	415	1649	1210	26313	3798	357428	ChIP SK-N-SH Sin3Ak-20	SK-N-SH	NA	Sin3Ak-20	None	NA	wgEncodeAwgTfbsHaibSknshSin3ak20V0416101UniPk.narrowPeak	1	15561
encode_tfbs	0	0.386219	56	1566	1501	576	1566	1210	14033	3820	369708	ChIP H1-hESC Max	H1-hESC	NA	Max	None	NA	wgEncodeAwgTfbsSydhH1hescMaxUcdUniPk.narrowPeak	1	11129
encode_tfbs	0	0.224515	96	1566	1717	333	1717	1210	38997	3780	344744	ChIP HepG2 Mxi1_(AF4185)	HepG2	NA	Mxi1_(AF4185)	None	NA	wgEncodeAwgTfbsSydhHepg2Mxi1UniPk.narrowPeak	1	20371
encode_tfbs	0	0.18893	107	1566	1781	279	1781	1210	50130	3769	333611	ChIP MCF-7 HA-E2F1	MCF-7	NA	HA-E2F1	None	NA	wgEncodeAwgTfbsSydhMcf7Hae2f1UcdUniPk.narrowPeak	1	21946
encode_tfbs	0	0.35519	64	1566	1536	524	1566	1210	17320	3812	366421	ChIP SK-N-SH_RA CTCF	SK-N-SH_RA	NA	CTCF	None	NA	wgEncodeAwgTfbsUwSknshraCtcfUniPk.narrowPeak	1	46232
encode_tfbs	0	0.205504	92	1566	1750	347	1750	1220	40597	3784	343144	ChIP K562 PLU1	K562	NA	PLU1	None	NA	wgEncodeAwgTfbsBroadK562Plu1UniPk.narrowPeak	1	15520
encode_tfbs	0	0.158126	110	1566	1833	267	1833	1220	59832	3766	323909	ChIP A549 Pol2	A549	NA	Pol2	DEX_100nM	NA	wgEncodeAwgTfbsHaibA549Pol2Pcr2xDex100nmUniPk.narrowPeak	1	27603
encode_tfbs	0	0.183419	101	1566	1793	312	1793	1220	48850	3775	334891	ChIP HepG2 Pol2	HepG2	NA	Pol2	None	NA	wgEncodeAwgTfbsHaibHepg2Pol2Pcr2xUniPk.narrowPeak	1	25927
encode_tfbs	0	0.188845	103	1566	1782	300	1782	1220	48467	3773	335274	ChIP PBDE Pol2	PBDE	NA	Pol2	None	NA	wgEncodeAwgTfbsSydhPbdePol2UcdUniPk.narrowPeak	1	18332
encode_tfbs	0	0.209649	89	1566	1743	359	1743	1220	38681	3787	345060	ChIP K562 Pol2	K562	NA	Pol2	None	NA	wgEncodeAwgTfbsUtaK562Pol2UniPk.narrowPeak	1	19255
encode_tfbs	0	0.228153	83	1566	1710	382	1710	1220	33584	3793	350157	ChIP MCF-7 c-Myc	MCF-7	NA	c-Myc	vehicle	NA	wgEncodeAwgTfbsUtaMcf7CmycVehUniPk.narrowPeak	1	27697
encode_tfbs	0	0.361388	57	1566	1528	569	1566	1220	15220	3819	368521	ChIP HUVEC CTCF	HUVEC	NA	CTCF	None	NA	wgEncodeAwgTfbsUwHuvecCtcfUniPk.narrowPeak	1	37920
encode_tfbs	0	0.157589	107	1566	1836	279	1836	1230	58578	3769	325163	ChIP A549 Pol2	A549	NA	Pol2	EtOH_0.02pct	NA	wgEncodeAwgTfbsHaibA549Pol2Pcr2xEtoh02UniPk.narrowPeak	1	27685
encode_tfbs	0	0.281628	68	1566	1643	492	1643	1230	22881	3808	360860	ChIP HepG2 ELF1_(SC-631)	HepG2	NA	ELF1_(SC-631)	None	NA	wgEncodeAwgTfbsHaibHepg2Elf1sc631V0416101UniPk.narrowPeak	1	18001
encode_tfbs	0	0.245419	73	1566	1691	445	1691	1230	27837	3803	355904	ChIP K562 YY1	K562	NA	YY1	None	NA	wgEncodeAwgTfbsHaibK562Yy1V0416102UniPk.narrowPeak	1	24059
encode_tfbs	0	0.173079	98	1566	1813	320	1813	1230	50016	3778	333725	ChIP GM18951 Pol2	GM18951	NA	Pol2	None	NA	wgEncodeAwgTfbsSydhGm18951Pol2IggmusUniPk.narrowPeak	1	21218
encode_tfbs	0	0.263294	72	1566	1661	459	1661	1230	25736	3804	358005	ChIP HeLa-S3 Mxi1_(AF4185)	HeLa-S3	NA	Mxi1_(AF4185)	None	NA	wgEncodeAwgTfbsSydhHelas3Mxi1af4185IggrabUniPk.narrowPeak	1	12009
encode_tfbs	0	0.185061	94	1566	1787	344	1787	1230	45436	3782	338305	ChIP HeLa-S3 Pol2	HeLa-S3	NA	Pol2	None	NA	wgEncodeAwgTfbsUtaHelas3Pol2UniPk.narrowPeak	1	15736
encode_tfbs	0	0.241591	72	1566	1696	459	1696	1240	27880	3804	355861	ChIP K562 Pol2(b)	K562	NA	Pol2(b)	None	NA	wgEncodeAwgTfbsBroadK562Pol2bUniPk.narrowPeak	1	11424
encode_tfbs	0	0.223629	73	1566	1719	445	1719	1240	30335	3803	353406	ChIP GM12891 Pol2	GM12891	NA	Pol2	None	NA	wgEncodeAwgTfbsHaibGm12891Pol2Pcr1xUniPk.narrowPeak	1	16585
encode_tfbs	0	0.365748	48	1566	1522	617	1566	1240	12720	3828	371021	ChIP H1-hESC ATF2_(SC-81188)	H1-hESC	NA	ATF2_(SC-81188)	None	NA	wgEncodeAwgTfbsHaibH1hescAtf2sc81188V0422111UniPk.narrowPeak	1	5998
encode_tfbs	0	0.200863	81	1566	1764	390	1764	1240	36860	3795	346881	ChIP HepG2 Pol2-4H8	HepG2	NA	Pol2-4H8	None	NA	wgEncodeAwgTfbsHaibHepg2Pol24h8V0416102UniPk.narrowPeak	1	19586
encode_tfbs	0	0.245653	72	1566	1690	459	1690	1240	27452	3804	356289	ChIP PFSK-1 FOXP2	PFSK-1	NA	FOXP2	None	NA	wgEncodeAwgTfbsHaibPfsk1Foxp2Pcr2xUniPk.narrowPeak	1	18182
encode_tfbs	0	0.362914	48	1566	1526	617	1566	1240	12816	3828	370925	ChIP HeLa-S3 BRCA1_(A300-000A)	HeLa-S3	NA	BRCA1_(A300-000A)	None	NA	wgEncodeAwgTfbsSydhHelas3Brca1a300IggrabUniPk.narrowPeak	1	8114
encode_tfbs	0	0.215844	75	1566	1733	432	1733	1240	32142	3801	351599	ChIP HepG2 Pol2	HepG2	NA	Pol2	forskolin	NA	wgEncodeAwgTfbsSydhHepg2Pol2ForsklnUniPk.narrowPeak	1	22928
encode_tfbs	0	0.286538	64	1566	1638	524	1638	1240	21240	3812	362501	ChIP K562 Znf143_(16618-1-AP)	K562	NA	Znf143_(16618-1-AP)	None	NA	wgEncodeAwgTfbsSydhK562Znf143IggrabUniPk.narrowPeak	1	29069
encode_tfbs	0	0.214715	73	1566	1735	445	1735	1250	31491	3803	352250	ChIP K562 TAF1	K562	NA	TAF1	None	NA	wgEncodeAwgTfbsHaibK562Taf1V0416101UniPk.narrowPeak	1	15246
encode_tfbs	0	0.212585	72	1566	1738	459	1738	1250	31373	3804	352368	ChIP GM12878 SIN3A_(NB600-1263)	GM12878	NA	SIN3A_(NB600-1263)	None	NA	wgEncodeAwgTfbsSydhGm12878Sin3anb6001263IggmusUniPk.narrowPeak	1	10392
encode_tfbs	0	0.28651	63	1566	1639	531	1639	1250	20923	3813	362818	ChIP HeLa-S3 Ini1	HeLa-S3	NA	Ini1	None	NA	wgEncodeAwgTfbsSydhHelas3Ini1IggmusUniPk.narrowPeak	1	7780
encode_tfbs	0	0.207266	74	1566	1747	438	1747	1250	32942	3802	350799	ChIP K562 TBP	K562	NA	TBP	None	NA	wgEncodeAwgTfbsSydhK562TbpIggmusUniPk.narrowPeak	1	17558
encode_tfbs	0	0.249991	67	1566	1685	498	1685	1250	25226	3809	358515	ChIP K562 UBTF_(SAB1404509)	K562	NA	UBTF_(SAB1404509)	None	NA	wgEncodeAwgTfbsSydhK562Ubtfsab1404509IggmusUniPk.narrowPeak	1	13692
encode_tfbs	0	0.289404	57	1566	1635	569	1635	1260	18820	3819	364921	ChIP A549 ELF1_(SC-631)	A549	NA	ELF1_(SC-631)	EtOH_0.02pct	NA	wgEncodeAwgTfbsHaibA549Elf1V0422111Etoh02UniPk.narrowPeak	1	8611
encode_tfbs	0	0.279335	57	1566	1647	569	1647	1260	19464	3819	364277	ChIP GM12878 Egr-1	GM12878	NA	Egr-1	None	NA	wgEncodeAwgTfbsHaibGm12878Egr1Pcr2xUniPk.narrowPeak	1	16331
encode_tfbs	0	0.214165	68	1566	1736	492	1736	1260	29534	3808	354207	ChIP K562 PML_(SC-71910)	K562	NA	PML_(SC-71910)	None	NA	wgEncodeAwgTfbsHaibK562Pmlsc71910V0422111UniPk.narrowPeak	1	15895
encode_tfbs	0	0.328266	45	1566	1574	639	1574	1260	13257	3831	370484	ChIP H1-hESC Bach1_(sc-14700)	H1-hESC	NA	Bach1_(sc-14700)	None	NA	wgEncodeAwgTfbsSydhH1hescBach1sc14700IggrabUniPk.narrowPeak	1	11457
encode_tfbs	0	0.246729	66	1566	1689	510	1689	1260	25175	3810	358566	ChIP HUVEC Pol2	HUVEC	NA	Pol2	None	NA	wgEncodeAwgTfbsSydhHuvecPol2UniPk.narrowPeak	1	12305
encode_tfbs	0	0.182633	78	1566	1796	415	1796	1260	38790	3798	344951	ChIP K562 CCNT2	K562	NA	CCNT2	None	NA	wgEncodeAwgTfbsSydhK562Ccnt2UniPk.narrowPeak	1	20057
encode_tfbs	0	0.193266	74	1566	1776	438	1776	1260	35110	3802	348631	ChIP K562 Pol2	K562	NA	Pol2	IFNa6h	NA	wgEncodeAwgTfbsSydhK562Pol2Ifna6hUniPk.narrowPeak	1	13582
encode_tfbs	0	0.190325	77	1566	1779	420	1779	1260	36933	3799	346808	ChIP K562 Pol2	K562	NA	Pol2	None	NA	wgEncodeAwgTfbsSydhK562Pol2UniPk.narrowPeak	1	18081
encode_tfbs	0	0.183756	74	1566	1790	438	1790	1260	36753	3802	346988	ChIP NB4 Pol2	NB4	NA	Pol2	None	NA	wgEncodeAwgTfbsSydhNb4Pol2UniPk.narrowPeak	1	16703
encode_tfbs	0	0.126315	84	1566	1881	375	1881	1270	57256	3792	326485	ChIP K562 PHF8_(A301-772A)	K562	NA	PHF8_(A301-772A)	None	NA	wgEncodeAwgTfbsBroadK562Phf8a301772aUniPk.narrowPeak	1	22302
encode_tfbs	0	0.173145	73	1566	1811	445	1811	1270	38297	3803	345444	ChIP K562 RBBP5_(A300-109A)	K562	NA	RBBP5_(A300-109A)	None	NA	wgEncodeAwgTfbsBroadK562Rbbp5a300109aUniPk.narrowPeak	1	14258
encode_tfbs	0	0.240688	59	1566	1698	559	1698	1270	23157	3817	360584	ChIP K562 GABP	K562	NA	GABP	None	NA	wgEncodeAwgTfbsHaibK562GabpV0416101UniPk.narrowPeak	1	14393
encode_tfbs	0	0.294482	50	1566	1625	606	1625	1270	16306	3826	367435	ChIP SK-N-SH_RA USF1_(SC-8983)	SK-N-SH_RA	NA	USF1_(SC-8983)	None	NA	wgEncodeAwgTfbsHaibSknshraUsf1sc8983V0416102UniPk.narrowPeak	1	19622
encode_tfbs	0	0.150401	81	1566	1848	390	1848	1270	47690	3795	336051	ChIP H1-hESC SIN3A_(NB600-1263)	H1-hESC	NA	SIN3A_(NB600-1263)	None	NA	wgEncodeAwgTfbsSydhH1hescSin3anb6001263IggrabUniPk.narrowPeak	1	21309
encode_tfbs	0	0.250175	57	1566	1683	569	1683	1270	21605	3819	362136	ChIP HepG2 Max	HepG2	NA	Max	None	NA	wgEncodeAwgTfbsSydhHepg2MaxIggrabUniPk.narrowPeak	1	11854
encode_tfbs	0	0.151476	80	1566	1845	397	1845	1270	46869	3796	336872	ChIP Raji Pol2	Raji	NA	Pol2	None	NA	wgEncodeAwgTfbsSydhRajiPol2UcdUniPk.narrowPeak	1	19732
encode_tfbs	0	0.224076	62	1566	1718	542	1718	1280	25956	3814	357785	ChIP GM12878 TAF1	GM12878	NA	TAF1	None	NA	wgEncodeAwgTfbsHaibGm12878Taf1Pcr1xUniPk.narrowPeak	1	14278
encode_tfbs	0	0.256314	51	1566	1675	599	1675	1280	18975	3825	364766	ChIP HCT-116 YY1_(SC-281)	HCT-116	NA	YY1_(SC-281)	None	NA	wgEncodeAwgTfbsHaibHct116Yy1sc281V0416101UniPk.narrowPeak	1	12749
encode_tfbs	0	0.295075	43	1566	1623	656	1623	1280	14055	3833	369686	ChIP HepG2 CEBPD_(SC-636)	HepG2	NA	CEBPD_(SC-636)	None	NA	wgEncodeAwgTfbsHaibHepg2Cebpdsc636V0416101UniPk.narrowPeak	1	11433
encode_tfbs	0	0.183611	70	1566	1792	475	1792	1280	34939	3806	348802	ChIP HepG2 Sin3Ak-20	HepG2	NA	Sin3Ak-20	None	NA	wgEncodeAwgTfbsHaibHepg2Sin3ak20Pcr1xUniPk.narrowPeak	1	16459
encode_tfbs	0	0.201222	64	1566	1762	524	1762	1280	29552	3812	354189	ChIP SK-N-MC Pol2-4H8	SK-N-MC	NA	Pol2-4H8	None	NA	wgEncodeAwgTfbsHaibSknmcPol24h8V0416101UniPk.narrowPeak	1	24130
encode_tfbs	0	0.157712	76	1566	1835	426	1835	1280	43187	3800	340554	ChIP GM15510 Pol2	GM15510	NA	Pol2	None	NA	wgEncodeAwgTfbsSydhGm15510Pol2IggmusUniPk.narrowPeak	1	18661
encode_tfbs	0	0.283376	46	1566	1640	633	1640	1280	15603	3830	368138	ChIP H1-hESC CtBP2	H1-hESC	NA	CtBP2	None	NA	wgEncodeAwgTfbsSydhH1hescCtbp2UcdUniPk.narrowPeak	1	7089
encode_tfbs	0	0.195567	66	1566	1772	510	1772	1280	31225	3810	352516	ChIP HeLa-S3 Pol2(phosphoS2)	HeLa-S3	NA	Pol2(phosphoS2)	None	NA	wgEncodeAwgTfbsSydhHelas3Pol2s2IggrabUniPk.narrowPeak	1	12797
encode_tfbs	0	0.308069	38	1566	1602	687	1602	1280	11949	3838	371792	ChIP HUVEC Max	HUVEC	NA	Max	None	NA	wgEncodeAwgTfbsSydhHuvecMaxUniPk.narrowPeak	1	9122
encode_tfbs	0	0.272525	46	1566	1652	633	1652	1280	16198	3830	367543	ChIP K562 c-Myc	K562	NA	c-Myc	IFNa30	NA	wgEncodeAwgTfbsSydhK562CmycIfna30UniPk.narrowPeak	1	7746
encode_tfbs	0	0.183688	68	1566	1791	492	1791	1280	34000	3808	349741	ChIP K562 Pol2	K562	NA	Pol2	IFNg30	NA	wgEncodeAwgTfbsSydhK562Pol2Ifng30UniPk.narrowPeak	1	16558
encode_tfbs	0	0.173089	70	1566	1812	475	1812	1280	36859	3806	346882	ChIP K562 Pol2	K562	NA	Pol2	IFNg6h	NA	wgEncodeAwgTfbsSydhK562Pol2Ifng6hUniPk.narrowPeak	1	16522
encode_tfbs	0	0.13503	75	1566	1870	432	1870	1290	48926	3801	334815	ChIP H1-hESC RBBP5_(A300-109A)	H1-hESC	NA	RBBP5_(A300-109A)	None	NA	wgEncodeAwgTfbsBroadH1hescRbbp5a300109aUniPk.narrowPeak	1	16151
encode_tfbs	0	0.291495	42	1566	1633	661	1633	1290	13899	3834	369842	ChIP HUVEC Pol2(b)	HUVEC	NA	Pol2(b)	None	NA	wgEncodeAwgTfbsBroadHuvecPol2bUniPk.narrowPeak	1	5298
encode_tfbs	0	0.202839	62	1566	1756	542	1756	1290	28472	3814	355269	ChIP K562 HDAC1_(SC-6298)	K562	NA	HDAC1_(SC-6298)	None	NA	wgEncodeAwgTfbsBroadK562Hdac1sc6298UniPk.narrowPeak	1	11833
encode_tfbs	0	0.250139	47	1566	1684	627	1684	1290	17950	3829	365791	ChIP SK-N-MC FOXP2	SK-N-MC	NA	FOXP2	None	NA	wgEncodeAwgTfbsHaibSknmcFoxp2Pcr2xUniPk.narrowPeak	1	14695
encode_tfbs	0	0.226885	52	1566	1713	595	1713	1290	21699	3824	362042	ChIP H1-hESC Znf143_(16618-1-AP)	H1-hESC	NA	Znf143_(16618-1-AP)	None	NA	wgEncodeAwgTfbsSydhH1hescZnf143IggrabUniPk.narrowPeak	1	30687
encode_tfbs	0	0.159852	69	1566	1831	485	1831	1290	39079	3807	344662	ChIP HepG2 Pol2	HepG2	NA	Pol2	None	NA	wgEncodeAwgTfbsUtaHepg2Pol2UniPk.narrowPeak	1	15108
encode_tfbs	0	0.205463	62	1566	1751	542	1751	1290	28135	3814	355606	ChIP MCF-7 c-Myc	MCF-7	NA	c-Myc	serum_stimulated_media	NA	wgEncodeAwgTfbsUtaMcf7CmycSerumstimUniPk.narrowPeak	1	20956
encode_tfbs	0	0.270976	38	1566	1656	687	1656	1300	13527	3838	370214	ChIP H1-hESC CHD1_(A301-218A)	H1-hESC	NA	CHD1_(A301-218A)	None	NA	wgEncodeAwgTfbsBroadH1hescChd1a301218aUniPk.narrowPeak	1	7247
encode_tfbs	0	0.127451	73	1566	1878	445	1878	1300	50230	3803	333511	ChIP H1-hESC Pol2	H1-hESC	NA	Pol2	None	NA	wgEncodeAwgTfbsHaibH1hescPol2V0416102UniPk.narrowPeak	1	20317
encode_tfbs	0	0.16411	67	1566	1823	498	1823	1300	37149	3809	346592	ChIP GM18526 Pol2	GM18526	NA	Pol2	None	NA	wgEncodeAwgTfbsSydhGm18526Pol2IggmusUniPk.narrowPeak	1	16856
encode_tfbs	0	0.176035	63	1566	1807	531	1807	1300	32927	3813	350814	ChIP HeLa-S3 MAZ_(ab85725)	HeLa-S3	NA	MAZ_(ab85725)	None	NA	wgEncodeAwgTfbsSydhHelas3Mazab85725IggrabUniPk.narrowPeak	1	13409
encode_tfbs	0	0.156468	66	1566	1837	510	1837	1300	38250	3810	345491	ChIP GM12878 Pol2	GM12878	NA	Pol2	None	NA	wgEncodeAwgTfbsUtaGm12878Pol2UniPk.narrowPeak	1	14237
encode_tfbs	0	0.22297	46	1566	1721	633	1721	1310	19614	3830	364127	ChIP A549 Max	A549	NA	Max	None	NA	wgEncodeAwgTfbsSydhA549MaxIggrabUniPk.narrowPeak	1	9881
encode_tfbs	0	0.280783	34	1566	1644	710	1644	1310	11725	3842	372016	ChIP HeLa-S3 NF-YB	HeLa-S3	NA	NF-YB	None	NA	wgEncodeAwgTfbsSydhHelas3NfybIggrabUniPk.narrowPeak	1	7156
encode_tfbs	0	0.164305	63	1566	1822	531	1822	1310	35063	3813	348678	ChIP K562 Pol2	K562	NA	Pol2	IFNa30	NA	wgEncodeAwgTfbsSydhK562Pol2Ifna30UniPk.narrowPeak	1	13845
encode_tfbs	0	0.272358	33	1566	1653	723	1653	1310	11729	3843	372012	ChIP K562 Pol2(phosphoS2)	K562	NA	Pol2(phosphoS2)	None	NA	wgEncodeAwgTfbsSydhK562Pol2s2IggrabUniPk.narrowPeak	1	5397
encode_tfbs	0	0.255262	34	1566	1677	710	1677	1320	12858	3842	370883	ChIP NHLF EZH2_(39875)	NHLF	NA	EZH2_(39875)	None	NA	wgEncodeAwgTfbsBroadNhlfEzh239875UniPk.narrowPeak	1	7030
encode_tfbs	0	0.200713	45	1566	1765	639	1765	1320	21216	3831	362525	ChIP H1-hESC SP1	H1-hESC	NA	SP1	None	NA	wgEncodeAwgTfbsHaibH1hescSp1Pcr1xUniPk.narrowPeak	1	15110
encode_tfbs	0	0.186915	51	1566	1784	599	1784	1320	25551	3825	358190	ChIP PANC-1 Pol2-4H8	PANC-1	NA	Pol2-4H8	None	NA	wgEncodeAwgTfbsHaibPanc1Pol24h8V0416101UniPk.narrowPeak	1	10324
encode_tfbs	0	0.219533	41	1566	1728	667	1728	1320	17820	3835	365921	ChIP GM12878 NF-YB	GM12878	NA	NF-YB	None	NA	wgEncodeAwgTfbsSydhGm12878NfybIggmusUniPk.narrowPeak	1	13295
encode_tfbs	0	0.168904	53	1566	1818	588	1818	1320	29108	3823	354633	ChIP GM12878 Pol2(phosphoS2)	GM12878	NA	Pol2(phosphoS2)	None	NA	wgEncodeAwgTfbsSydhGm12878Pol2s2IggmusUniPk.narrowPeak	1	9370
encode_tfbs	0	0.135621	64	1566	1869	524	1869	1320	42272	3812	341469	ChIP HCT-116 Pol2	HCT-116	NA	Pol2	None	NA	wgEncodeAwgTfbsSydhHct116Pol2UcdUniPk.narrowPeak	1	12864
encode_tfbs	0	0.261026	33	1566	1666	723	1666	1320	12222	3843	371519	ChIP HepG2 RFX5_(200-401-194)	HepG2	NA	RFX5_(200-401-194)	None	NA	wgEncodeAwgTfbsSydhHepg2Rfx5200401194IggrabUniPk.narrowPeak	1	6017
encode_tfbs	0	0.177139	53	1566	1804	588	1804	1320	27853	3823	355888	ChIP HepG2 TBP	HepG2	NA	TBP	None	NA	wgEncodeAwgTfbsSydhHepg2TbpIggrabUniPk.narrowPeak	1	13806
encode_tfbs	0	0.220181	37	1566	1727	692	1727	1330	16093	3839	367648	ChIP K562 CHD1_(A301-218A)	K562	NA	CHD1_(A301-218A)	None	NA	wgEncodeAwgTfbsBroadK562Chd1a301218aUniPk.narrowPeak	1	9350
encode_tfbs	0	0.181064	48	1566	1799	617	1799	1330	24854	3828	358887	ChIP GM12891 TAF1	GM12891	NA	TAF1	None	NA	wgEncodeAwgTfbsHaibGm12891Taf1Pcr1xUniPk.narrowPeak	1	11883
encode_tfbs	0	0.153961	56	1566	1841	576	1841	1330	33362	3820	350379	ChIP HepG2 YY1_(SC-281)	HepG2	NA	YY1_(SC-281)	None	NA	wgEncodeAwgTfbsHaibHepg2Yy1sc281V0416101UniPk.narrowPeak	1	17876
encode_tfbs	0	0.193192	44	1566	1777	650	1777	1330	21528	3832	362213	ChIP K562 ETS1	K562	NA	ETS1	None	NA	wgEncodeAwgTfbsHaibK562Ets1V0416101UniPk.narrowPeak	1	10726
encode_tfbs	0	0.202441	41	1566	1758	667	1758	1330	19249	3835	364492	ChIP K562 Sin3Ak-20	K562	NA	Sin3Ak-20	None	NA	wgEncodeAwgTfbsHaibK562Sin3ak20V0416101UniPk.narrowPeak	1	12700
encode_tfbs	0	0.234361	34	1566	1704	710	1704	1330	13963	3842	369778	ChIP HeLa-S3 E2F6	HeLa-S3	NA	E2F6	None	NA	wgEncodeAwgTfbsSydhHelas3E2f6UniPk.narrowPeak	1	4775
encode_tfbs	0	0.209676	40	1566	1742	675	1742	1330	18180	3836	365561	ChIP HeLa-S3 ELK4	HeLa-S3	NA	ELK4	None	NA	wgEncodeAwgTfbsSydhHelas3Elk4UcdUniPk.narrowPeak	1	5916
encode_tfbs	0	0.150825	57	1566	1846	569	1846	1330	34555	3819	349186	ChIP ProgFib Pol2	ProgFib	NA	Pol2	None	NA	wgEncodeAwgTfbsUtaProgfibPol2UniPk.narrowPeak	1	16338
encode_tfbs	0	0.214897	32	1566	1734	730	1734	1340	14311	3844	369430	ChIP NHEK EZH2_(39875)	NHEK	NA	EZH2_(39875)	None	NA	wgEncodeAwgTfbsBroadNhekEzh239875UniPk.narrowPeak	1	7978
encode_tfbs	0	0.207853	34	1566	1746	710	1746	1340	15671	3842	368070	ChIP GM12892 PAX5-C20	GM12892	NA	PAX5-C20	None	NA	wgEncodeAwgTfbsHaibGm12892Pax5c20V0416101UniPk.narrowPeak	1	10300
encode_tfbs	0	0.17987	41	1566	1800	667	1800	1340	21529	3835	362212	ChIP GM12892 YY1	GM12892	NA	YY1	None	NA	wgEncodeAwgTfbsHaibGm12892Yy1V0416101UniPk.narrowPeak	1	15951
encode_tfbs	0	0.238908	27	1566	1700	765	1700	1340	10946	3849	372795	ChIP H1-hESC p300	H1-hESC	NA	p300	None	NA	wgEncodeAwgTfbsHaibH1hescP300V0416102UniPk.narrowPeak	1	8934
encode_tfbs	0	0.146614	51	1566	1851	599	1851	1340	31989	3825	351752	ChIP H1-hESC Pol2-4H8	H1-hESC	NA	Pol2-4H8	None	NA	wgEncodeAwgTfbsHaibH1hescPol24h8V0416102UniPk.narrowPeak	1	21342
encode_tfbs	0	0.247223	27	1566	1688	765	1688	1340	10588	3849	373153	ChIP T-47D CTCF_(SC-5916)	T-47D	NA	CTCF_(SC-5916)	DMSO_0.02pct	NA	wgEncodeAwgTfbsHaibT47dCtcfsc5916V0416102Dm002p1hUniPk.narrowPeak	1	29285
encode_tfbs	0	0.162017	48	1566	1829	617	1829	1340	27566	3828	356175	ChIP HepG2 MAZ_(ab85725)	HepG2	NA	MAZ_(ab85725)	None	NA	wgEncodeAwgTfbsSydhHepg2Mazab85725IggrabUniPk.narrowPeak	1	12090
encode_tfbs	0	0.200351	39	1566	1767	682	1767	1340	18528	3837	365213	ChIP K562 IRF1	K562	NA	IRF1	IFNg30	NA	wgEncodeAwgTfbsSydhK562Irf1Ifng30UniPk.narrowPeak	1	10323
encode_tfbs	0	0.228618	31	1566	1708	738	1708	1340	13072	3845	370669	ChIP K562 UBF_(sc-13125)	K562	NA	UBF_(sc-13125)	None	NA	wgEncodeAwgTfbsSydhK562Ubfsc13125IggmusUniPk.narrowPeak	1	6002
encode_tfbs	0	0.200531	34	1566	1766	710	1766	1350	16219	3842	367522	ChIP H1-hESC EZH2_(39875)	H1-hESC	NA	EZH2_(39875)	None	NA	wgEncodeAwgTfbsBroadH1hescEzh239875UniPk.narrowPeak	1	6370
encode_tfbs	0	0.242626	25	1566	1694	779	1694	1350	10000	3851	373741	ChIP GM12878 SRF	GM12878	NA	SRF	None	NA	wgEncodeAwgTfbsHaibGm12878SrfPcr2xUniPk.narrowPeak	1	8544
encode_tfbs	0	0.244589	21	1566	1692	805	1692	1350	8360	3855	375381	ChIP PFSK-1 NRSF	PFSK-1	NA	NRSF	None	NA	wgEncodeAwgTfbsHaibPfsk1NrsfPcr2xUniPk.narrowPeak	1	11390
encode_tfbs	0	0.232263	25	1566	1705	779	1705	1350	10434	3851	373307	ChIP K562 c-Myc	K562	NA	c-Myc	None	NA	wgEncodeAwgTfbsSydhK562CmycUniPk.narrowPeak	1	5023
encode_tfbs	0	0.122609	52	1566	1886	595	1886	1350	38311	3824	345430	ChIP K562 HMGN3	K562	NA	HMGN3	None	NA	wgEncodeAwgTfbsSydhK562Hmgn3UniPk.narrowPeak	1	14587
encode_tfbs	0	0.216155	27	1566	1731	765	1731	1350	12062	3849	371679	ChIP K562 IRF1	K562	NA	IRF1	IFNa6h	NA	wgEncodeAwgTfbsSydhK562Irf1Ifna6hUniPk.narrowPeak	1	8352
encode_tfbs	0	0.155634	45	1566	1839	639	1839	1350	26930	3831	356811	ChIP MCF10A-Er-Src E2F4	MCF10A-Er-Src	NA	E2F4	4OHTAM_1uM_36hr	NA	wgEncodeAwgTfbsSydhMcf10aesE2f4TamHvdUniPk.narrowPeak	1	15516
encode_tfbs	0	0.225396	25	1566	1715	779	1715	1350	10743	3851	372998	ChIP K562 c-Myc	K562	NA	c-Myc	None	NA	wgEncodeAwgTfbsUtaK562CmycUniPk.narrowPeak	1	11738
encode_tfbs	0	0.179453	33	1566	1801	723	1801	1360	17524	3843	366217	ChIP HUVEC EZH2_(39875)	HUVEC	NA	EZH2_(39875)	None	NA	wgEncodeAwgTfbsBroadHuvecEzh239875UniPk.narrowPeak	1	6234
encode_tfbs	0	0.153039	38	1566	1842	687	1842	1360	23318	3838	360423	ChIP A549 YY1_(SC-281)	A549	NA	YY1_(SC-281)	EtOH_0.02pct	NA	wgEncodeAwgTfbsHaibA549Yy1cV0422111Etoh02UniPk.narrowPeak	1	10259
encode_tfbs	0	0.167548	39	1566	1820	682	1820	1360	21948	3837	361793	ChIP GM12891 YY1_(SC-281)	GM12891	NA	YY1_(SC-281)	None	NA	wgEncodeAwgTfbsHaibGm12891Yy1sc281V0416101UniPk.narrowPeak	1	13593
encode_tfbs	0	0.23998	21	1566	1699	805	1699	1360	8517	3855	375224	ChIP HCT-116 ZBTB33	HCT-116	NA	ZBTB33	None	NA	wgEncodeAwgTfbsHaibHct116Zbtb33V0416101UniPk.narrowPeak	1	4325
encode_tfbs	0	0.135747	42	1566	1868	661	1868	1360	28655	3834	355086	ChIP Gliobla Pol2	Gliobla	NA	Pol2	None	NA	wgEncodeAwgTfbsUtaGlioblaPol2UniPk.narrowPeak	1	17417
encode_tfbs	0	0.176789	30	1566	1805	744	1805	1370	16216	3846	367525	ChIP A549 ETS1	A549	NA	ETS1	EtOH_0.02pct	NA	wgEncodeAwgTfbsHaibA549Ets1V0422111Etoh02UniPk.narrowPeak	1	5525
encode_tfbs	0	0.0978699	47	1566	1924	627	1924	1370	42765	3829	340976	ChIP ECC-1 Pol2	ECC-1	NA	Pol2	DMSO_0.02pct	NA	wgEncodeAwgTfbsHaibEcc1Pol2V0416102Dm002p1hUniPk.narrowPeak	1	20137
encode_tfbs	0	0.163336	35	1566	1825	706	1825	1370	20277	3841	363464	ChIP H1-hESC YY1_(SC-281)	H1-hESC	NA	YY1_(SC-281)	None	NA	wgEncodeAwgTfbsHaibH1hescYy1sc281V0416102UniPk.narrowPeak	1	18328
encode_tfbs	0	0.108618	44	1566	1900	650	1900	1370	36688	3832	347053	ChIP HepG2 TAF1	HepG2	NA	TAF1	None	NA	wgEncodeAwgTfbsHaibHepg2Taf1Pcr2xUniPk.narrowPeak	1	16659
encode_tfbs	0	0.141035	40	1566	1861	675	1861	1370	26419	3836	357322	ChIP GM12878 Pol2	GM12878	NA	Pol2	None	NA	wgEncodeAwgTfbsSydhGm12878Pol2UniPk.narrowPeak	1	11086
encode_tfbs	0	0.121626	42	1566	1888	661	1888	1370	31707	3834	352034	ChIP K562 IRF1	K562	NA	IRF1	IFNg6h	NA	wgEncodeAwgTfbsSydhK562Irf1Ifng6hUniPk.narrowPeak	1	12576
encode_tfbs	0	0.11771	39	1566	1892	682	1892	1380	30502	3837	353239	ChIP A549 CREB1_(SC-240)	A549	NA	CREB1_(SC-240)	DEX_100nM	NA	wgEncodeAwgTfbsHaibA549Creb1sc240V0416102Dex100nmUniPk.narrowPeak	1	15913
encode_tfbs	0	0.145392	34	1566	1854	710	1854	1380	22017	3842	361724	ChIP H1-hESC SP4_(V-20)	H1-hESC	NA	SP4_(V-20)	None	NA	wgEncodeAwgTfbsHaibH1hescSp4v20V0422111UniPk.narrowPeak	1	5752
encode_tfbs	0	0.145821	34	1566	1852	710	1852	1380	21956	3842	361785	ChIP HepG2 NRSF	HepG2	NA	NRSF	None	NA	wgEncodeAwgTfbsHaibHepg2NrsfV0416101UniPk.narrowPeak	1	12828
encode_tfbs	0	0.210969	18	1566	1739	840	1739	1380	8302	3858	375439	ChIP K562 BCLAF1_(SC-101388)	K562	NA	BCLAF1_(SC-101388)	None	NA	wgEncodeAwgTfbsHaibK562Bclaf101388Pcr1xUniPk.narrowPeak	1	4444
encode_tfbs	0	0.199319	21	1566	1768	805	1768	1380	10208	3855	373533	ChIP GM12878 RFX5_(200-401-194)	GM12878	NA	RFX5_(200-401-194)	None	NA	wgEncodeAwgTfbsSydhGm12878Rfx5200401194IggmusUniPk.narrowPeak	1	4341
encode_tfbs	0	0.136182	36	1566	1867	700	1867	1380	24716	3840	359025	ChIP HUVEC Pol2	HUVEC	NA	Pol2	None	NA	wgEncodeAwgTfbsUtaHuvecPol2UniPk.narrowPeak	1	17190
encode_tfbs	0	0.0986588	41	1566	1922	667	1922	1380	37518	3835	346223	ChIP MCF-7 Pol2	MCF-7	NA	Pol2	serum_stimulated_media	NA	wgEncodeAwgTfbsUtaMcf7Pol2SerumstimUniPk.narrowPeak	1	20449
encode_tfbs	0	0.115825	35	1566	1893	706	1893	1390	27988	3841	355753	ChIP A549 TAF1	A549	NA	TAF1	EtOH_0.02pct	NA	wgEncodeAwgTfbsHaibA549Taf1V0422111Etoh02UniPk.narrowPeak	1	9984
encode_tfbs	0	0.0740846	42	1566	1954	661	1954	1390	49433	3834	334308	ChIP H1-hESC TAF1	H1-hESC	NA	TAF1	None	NA	wgEncodeAwgTfbsHaibH1hescTaf1V0416102UniPk.narrowPeak	1	20547
encode_tfbs	0	0.172311	23	1566	1815	794	1815	1390	12848	3853	370893	ChIP HeLa-S3 GABP	HeLa-S3	NA	GABP	None	NA	wgEncodeAwgTfbsHaibHelas3GabpPcr1xUniPk.narrowPeak	1	6761
encode_tfbs	0	0.143806	30	1566	1858	744	1858	1390	19744	3846	363997	ChIP U87 NRSF	U87	NA	NRSF	None	NA	wgEncodeAwgTfbsHaibU87NrsfPcr2xUniPk.narrowPeak	1	11746
encode_tfbs	0	0.161892	27	1566	1830	765	1830	1390	15937	3849	367804	ChIP GM12878 ELK1_(1277-1)	GM12878	NA	ELK1_(1277-1)	None	NA	wgEncodeAwgTfbsSydhGm12878Elk112771IggmusUniPk.narrowPeak	1	5584
encode_tfbs	0	0.201481	18	1566	1761	840	1761	1390	8684	3858	375057	ChIP H1-hESC c-Myc	H1-hESC	NA	c-Myc	None	NA	wgEncodeAwgTfbsSydhH1hescCmycIggrabUniPk.narrowPeak	1	4551
encode_tfbs	0	0.169598	26	1566	1816	776	1816	1390	14695	3850	369046	ChIP K562 Mxi1_(AF4185)	K562	NA	Mxi1_(AF4185)	None	NA	wgEncodeAwgTfbsSydhK562Mxi1af4185IggrabUniPk.narrowPeak	1	6711
encode_tfbs	0	0.102261	36	1566	1913	700	1913	1390	32226	3840	351515	ChIP A549 Pol2	A549	NA	Pol2	None	NA	wgEncodeAwgTfbsUtaA549Pol2UniPk.narrowPeak	1	17011
encode_tfbs	0	0.107597	31	1566	1904	738	1904	1400	26750	3845	356991	ChIP K562 SAP30_(39731)	K562	NA	SAP30_(39731)	None	NA	wgEncodeAwgTfbsBroadK562Sap3039731UniPk.narrowPeak	1	9753
encode_tfbs	0	0.118965	31	1566	1891	738	1891	1400	24356	3845	359385	ChIP HepG2 GABP	HepG2	NA	GABP	None	NA	wgEncodeAwgTfbsHaibHepg2GabpPcr2xUniPk.narrowPeak	1	10109
encode_tfbs	0	0.120338	30	1566	1890	744	1890	1400	23360	3846	360381	ChIP K562 YY1_(SC-281)	K562	NA	YY1_(SC-281)	None	NA	wgEncodeAwgTfbsHaibK562Yy1V0416101UniPk.narrowPeak	1	12677
encode_tfbs	0	0.13827	25	1566	1863	779	1863	1400	17208	3851	366533	ChIP PANC-1 Sin3Ak-20	PANC-1	NA	Sin3Ak-20	None	NA	wgEncodeAwgTfbsHaibPanc1Sin3ak20V0416101UniPk.narrowPeak	1	7182
encode_tfbs	0	0.110391	33	1566	1898	723	1898	1400	27696	3843	356045	ChIP SK-N-SH TAF1	SK-N-SH	NA	TAF1	None	NA	wgEncodeAwgTfbsHaibSknshTaf1V0416101UniPk.narrowPeak	1	13993
encode_tfbs	0	0.111493	30	1566	1897	744	1897	1400	25092	3846	358649	ChIP SK-N-SH_RA YY1_(SC-281)	SK-N-SH_RA	NA	YY1_(SC-281)	None	NA	wgEncodeAwgTfbsHaibSknshraYy1sc281V0416102UniPk.narrowPeak	1	15684
encode_tfbs	0	0.182716	19	1566	1795	828	1795	1400	10073	3857	373668	ChIP HepG2 COREST_(sc-30189)	HepG2	NA	COREST_(sc-30189)	None	NA	wgEncodeAwgTfbsSydhHepg2Corestsc30189IggrabUniPk.narrowPeak	1	5336
encode_tfbs	0	0.143414	20	1566	1860	818	1860	1410	13392	3856	370349	ChIP NHDF-Ad EZH2_(39875)	NHDF-Ad	NA	EZH2_(39875)	None	NA	wgEncodeAwgTfbsBroadNhdfadEzh239875UniPk.narrowPeak	1	5739
encode_tfbs	0	0.193662	14	1566	1774	886	1774	1410	7052	3862	376689	ChIP H1-hESC ATF3	H1-hESC	NA	ATF3	None	NA	wgEncodeAwgTfbsHaibH1hescAtf3V0416102UniPk.narrowPeak	1	4808
encode_tfbs	0	0.10911	25	1566	1899	779	1899	1410	21548	3851	362193	ChIP SK-N-SH NRSF	SK-N-SH	NA	NRSF	None	NA	wgEncodeAwgTfbsHaibSknshNrsfPcr2xUniPk.narrowPeak	1	18845
encode_tfbs	0	0.143689	21	1566	1859	805	1859	1410	14015	3855	369726	ChIP H1-hESC Mxi1_(AF4185)	H1-hESC	NA	Mxi1_(AF4185)	None	NA	wgEncodeAwgTfbsSydhH1hescMxi1IggrabUniPk.narrowPeak	1	6351
encode_tfbs	0	0.0800915	34	1566	1948	710	1948	1410	38182	3842	345559	ChIP H1-hESC TBP	H1-hESC	NA	TBP	None	NA	wgEncodeAwgTfbsSydhH1hescTbpIggrabUniPk.narrowPeak	1	17194
encode_tfbs	0	0.133811	20	1566	1871	818	1871	1420	14317	3856	369424	ChIP K562 SP1	K562	NA	SP1	None	NA	wgEncodeAwgTfbsHaibK562Sp1Pcr1xUniPk.narrowPeak	1	7206
encode_tfbs	0	0.173382	14	1566	1810	886	1810	1420	7860	3862	375881	ChIP K562 GTF2B	K562	NA	GTF2B	None	NA	wgEncodeAwgTfbsSydhK562Gtf2bUniPk.narrowPeak	1	2928
encode_tfbs	0	0.132019	19	1566	1872	828	1872	1420	13801	3857	369940	ChIP GM12878 c-Myc	GM12878	NA	c-Myc	None	NA	wgEncodeAwgTfbsUtaGm12878CmycUniPk.narrowPeak	1	3690
encode_tfbs	0	0.0731502	30	1566	1956	744	1956	1420	36977	3846	346764	ChIP H1-hESC Pol2	H1-hESC	NA	Pol2	None	NA	wgEncodeAwgTfbsUtaH1hescPol2UniPk.narrowPeak	1	12915
encode_tfbs	0	0.0841387	29	1566	1944	752	1944	1420	31554	3847	352187	ChIP MCF-7 Pol2	MCF-7	NA	Pol2	None	NA	wgEncodeAwgTfbsUtaMcf7Pol2UniPk.narrowPeak	1	16136
encode_tfbs	0	0.158383	13	1566	1832	900	1832	1430	7985	3863	375756	ChIP HMEC EZH2_(39875)	HMEC	NA	EZH2_(39875)	None	NA	wgEncodeAwgTfbsBroadHmecEzh239875UniPk.narrowPeak	1	4626
encode_tfbs	0	0.0991421	22	1566	1919	799	1919	1430	20888	3854	362853	ChIP GM12892 TAF1	GM12892	NA	TAF1	None	NA	wgEncodeAwgTfbsHaibGm12892Taf1V0416102UniPk.narrowPeak	1	9442
encode_tfbs	0	0.121685	17	1566	1887	850	1887	1430	13410	3859	370331	ChIP H1-hESC Egr-1	H1-hESC	NA	Egr-1	None	NA	wgEncodeAwgTfbsHaibH1hescEgr1V0416102UniPk.narrowPeak	1	8743
encode_tfbs	0	0.102285	18	1566	1912	840	1912	1440	16745	3858	366996	ChIP GM12878 GABP	GM12878	NA	GABP	None	NA	wgEncodeAwgTfbsHaibGm12878GabpPcr2xUniPk.narrowPeak	1	6566
encode_tfbs	0	0.155179	12	1566	1840	915	1840	1440	7530	3864	376211	ChIP GM12878 NRSF	GM12878	NA	NRSF	None	NA	wgEncodeAwgTfbsHaibGm12878NrsfPcr1xUniPk.narrowPeak	1	6906
encode_tfbs	0	0.103634	17	1566	1909	850	1909	1440	15651	3859	368090	ChIP H1-hESC Sin3Ak-20	H1-hESC	NA	Sin3Ak-20	None	NA	wgEncodeAwgTfbsHaibH1hescSin3ak20Pcr1xUniPk.narrowPeak	1	8977
encode_tfbs	0	0.0964368	19	1566	1928	828	1928	1440	18644	3857	365097	ChIP GM12878 Znf143_(16618-1-AP)	GM12878	NA	Znf143_(16618-1-AP)	None	NA	wgEncodeAwgTfbsSydhGm12878Znf143166181apUniPk.narrowPeak	1	20024
encode_tfbs	0	0.102846	17	1566	1910	850	1910	1440	15766	3859	367975	ChIP H1-hESC CHD2_(AB68301)	H1-hESC	NA	CHD2_(AB68301)	None	NA	wgEncodeAwgTfbsSydhH1hescChd2IggrabUniPk.narrowPeak	1	6849
encode_tfbs	0	0.129428	15	1566	1876	873	1876	1440	11185	3861	372556	ChIP K562 GTF2F1_(AB28179)	K562	NA	GTF2F1_(AB28179)	None	NA	wgEncodeAwgTfbsSydhK562Gtf2f1ab28179IggrabUniPk.narrowPeak	1	3621
encode_tfbs	0	0.12688	14	1566	1880	886	1880	1440	10661	3862	373080	ChIP MCF-7 c-Myc	MCF-7	NA	c-Myc	estrogen	NA	wgEncodeAwgTfbsUtaMcf7CmycEstroUniPk.narrowPeak	1	10072
encode_tfbs	0	0.100259	16	1566	1917	862	1917	1450	15239	3860	368502	ChIP NH-A EZH2_(39875)	NH-A	NA	EZH2_(39875)	None	NA	wgEncodeAwgTfbsBroadNhaEzh239875UniPk.narrowPeak	1	6493
encode_tfbs	0	0.130644	13	1566	1874	900	1874	1450	9638	3863	374103	ChIP HeLa-S3 E2F4	HeLa-S3	NA	E2F4	None	NA	wgEncodeAwgTfbsSydhHelas3E2f4UniPk.narrowPeak	1	2831
encode_tfbs	0	0.104337	16	1566	1908	862	1908	1450	14666	3860	369075	ChIP HeLa-S3 ELK1_(1277-1)	HeLa-S3	NA	ELK1_(1277-1)	None	NA	wgEncodeAwgTfbsSydhHelas3Elk112771IggrabUniPk.narrowPeak	1	4809
encode_tfbs	0	0.0938004	16	1566	1933	862	1933	1450	16244	3860	367497	ChIP K562 CHD2_(AB68301)	K562	NA	CHD2_(AB68301)	None	NA	wgEncodeAwgTfbsSydhK562Chd2ab68301IggrabUniPk.narrowPeak	1	7797
encode_tfbs	0	0.0606833	21	1566	1968	805	1968	1450	31598	3855	352143	ChIP MCF-7 Pol2	MCF-7	NA	Pol2	serum_starved_media	NA	wgEncodeAwgTfbsUtaMcf7Pol2SerumstvdUniPk.narrowPeak	1	19412
encode_tfbs	0	0.108205	12	1566	1902	915	1902	1460	10708	3864	373033	ChIP H1-hESC GABP	H1-hESC	NA	GABP	None	NA	wgEncodeAwgTfbsHaibH1hescGabpPcr1xUniPk.narrowPeak	1	5653
encode_tfbs	0	0.0988839	14	1566	1921	886	1921	1460	13573	3862	370168	ChIP HeLa-S3 NF-YA	HeLa-S3	NA	NF-YA	None	NA	wgEncodeAwgTfbsSydhHelas3NfyaIggrabUniPk.narrowPeak	1	5978
encode_tfbs	0	0.105447	13	1566	1907	900	1907	1460	11870	3863	371871	ChIP HeLa-S3 Znf143_(16618-1-AP)	HeLa-S3	NA	Znf143_(16618-1-AP)	None	NA	wgEncodeAwgTfbsSydhHelas3Znf143IggrabUniPk.narrowPeak	1	7048
encode_tfbs	0	0.0708826	16	1566	1960	862	1960	1460	21207	3860	362534	ChIP K562 E2F4	K562	NA	E2F4	None	NA	wgEncodeAwgTfbsSydhK562E2f4UcdUniPk.narrowPeak	1	8181
encode_tfbs	0	0.107826	13	1566	1903	900	1903	1460	11616	3863	372125	ChIP K562 NF-YB	K562	NA	NF-YB	None	NA	wgEncodeAwgTfbsSydhK562NfybUniPk.narrowPeak	1	10096
encode_tfbs	0	0.137081	11	1566	1866	933	1866	1460	7806	3865	375935	ChIP NT2-D1 SUZ12	NT2-D1	NA	SUZ12	None	NA	wgEncodeAwgTfbsSydhNt2d1Suz12UcdUniPk.narrowPeak	1	3308
encode_tfbs	0	0.0919363	13	1566	1936	900	1936	1470	13553	3863	370188	ChIP A549 SIX5	A549	NA	SIX5	EtOH_0.02pct	NA	wgEncodeAwgTfbsHaibA549Six5V0422111Etoh02UniPk.narrowPeak	1	4909
encode_tfbs	0	0.0446285	15	1566	1984	873	1984	1470	30742	3861	352999	ChIP GM10847 Pol2	GM10847	NA	Pol2	None	NA	wgEncodeAwgTfbsSydhGm10847Pol2IggmusUniPk.narrowPeak	1	9683
encode_tfbs	0	0.10141	11	1566	1914	933	1914	1470	10477	3865	373264	ChIP H1-hESC GTF2F1_(AB28179)	H1-hESC	NA	GTF2F1_(AB28179)	None	NA	wgEncodeAwgTfbsSydhH1hescGtf2f1IggrabUniPk.narrowPeak	1	3548
encode_tfbs	0	0.0600662	14	1566	1969	886	1969	1470	21847	3862	361894	ChIP HeLa-S3 HA-E2F1	HeLa-S3	NA	HA-E2F1	None	NA	wgEncodeAwgTfbsSydhHelas3Hae2f1UniPk.narrowPeak	1	10283
encode_tfbs	0	0.122963	9	1566	1885	964	1885	1470	7129	3867	376612	ChIP HepG2 TR4	HepG2	NA	TR4	None	NA	wgEncodeAwgTfbsSydhHepg2Tr4UcdUniPk.narrowPeak	1	2953
encode_tfbs	0	0.0678838	13	1566	1965	900	1965	1480	18129	3863	365612	ChIP PFSK-1 TAF1	PFSK-1	NA	TAF1	None	NA	wgEncodeAwgTfbsHaibPfsk1Taf1V0416101UniPk.narrowPeak	1	5844
encode_tfbs	0	0.127606	8	1566	1877	990	1877	1480	6121	3868	377620	ChIP GM12878 NF-YA	GM12878	NA	NF-YA	None	NA	wgEncodeAwgTfbsSydhGm12878NfyaIggmusUniPk.narrowPeak	1	1841
encode_tfbs	0	0.0989297	8	1566	1920	990	1920	1490	7859	3868	375882	ChIP GM12878 ETS1	GM12878	NA	ETS1	None	NA	wgEncodeAwgTfbsHaibGm12878Ets1Pcr1xUniPk.narrowPeak	1	4120
encode_tfbs	0	0.0511809	12	1566	1980	915	1980	1490	21958	3864	361783	ChIP H1-hESC TAF7_(SC-101167)	H1-hESC	NA	TAF7_(SC-101167)	None	NA	wgEncodeAwgTfbsHaibH1hescTaf7sc101167V0416102UniPk.narrowPeak	1	10475
encode_tfbs	0	0.0763463	10	1566	1950	949	1950	1490	12577	3866	371164	ChIP HeLa-S3 E2F1	HeLa-S3	NA	E2F1	None	NA	wgEncodeAwgTfbsSydhHelas3E2f1UniPk.narrowPeak	1	5116
encode_tfbs	0	0.0811461	10	1566	1947	949	1947	1490	11856	3866	371885	ChIP HepG2 CHD2_(AB68301)	HepG2	NA	CHD2_(AB68301)	None	NA	wgEncodeAwgTfbsSydhHepg2Chd2ab68301IggrabUniPk.narrowPeak	1	5169
encode_tfbs	0	0.0264209	9	1566	1995	964	1995	1510	31074	3867	352667	ChIP HEK293 Pol2	HEK293	NA	Pol2	None	NA	wgEncodeAwgTfbsSydhHek293Pol2UniPk.narrowPeak	1	11490
encode_tfbs	0	0.0715576	7	1566	1959	1015	1959	1510	9464	3869	374277	ChIP K562 ELK1_(1277-1)	K562	NA	ELK1_(1277-1)	None	NA	wgEncodeAwgTfbsSydhK562Elk112771IggrabUniPk.narrowPeak	1	2961
encode_tfbs	0	0.0724124	7	1566	1957	1015	1957	1510	9355	3869	374386	ChIP K562 YY1	K562	NA	YY1	None	NA	wgEncodeAwgTfbsSydhK562Yy1UcdUniPk.narrowPeak	1	4948
encode_tfbs	0	0.0824398	6	1566	1945	1046	1945	1520	7084	3870	376657	ChIP K562 SP2_(SC-643)	K562	NA	SP2_(SC-643)	None	NA	wgEncodeAwgTfbsHaibK562Sp2sc643V0416102UniPk.narrowPeak	1	3124
encode_tfbs	0	0.0589347	6	1566	1970	1046	1970	1530	9837	3870	373904	ChIP NT2-D1 YY1	NT2-D1	NA	YY1	None	NA	wgEncodeAwgTfbsSydhNt2d1Yy1UcdUniPk.narrowPeak	1	4862
encode_tfbs	0	0.0578106	5	1566	1972	1080	1972	1540	8387	3871	375354	ChIP K562 THAP1_(SC-98174)	K562	NA	THAP1_(SC-98174)	None	NA	wgEncodeAwgTfbsHaibK562Thap1sc98174V0416101UniPk.narrowPeak	1	3506
encode_tfbs	0	0.0511514	4	1566	1981	1116	1981	1550	7597	3872	376144	ChIP H1-hESC SP2_(SC-643)	H1-hESC	NA	SP2_(SC-643)	None	NA	wgEncodeAwgTfbsHaibH1hescSp2V0422111UniPk.narrowPeak	1	2469
encode_tfbs	0	0.0438697	4	1566	1985	1116	1985	1560	8829	3872	374912	ChIP K562 NF-YA	K562	NA	NF-YA	None	NA	wgEncodeAwgTfbsSydhK562NfyaUniPk.narrowPeak	1	4286
encode_tfbs	0	0.0494032	3	1566	1982	1188	1982	1580	5924	3873	377817	ChIP H1-hESC SIX5	H1-hESC	NA	SIX5	None	NA	wgEncodeAwgTfbsHaibH1hescSix5Pcr1xUniPk.narrowPeak	1	3425
encode_tfbs	0	0.0222258	3	1566	1996	1188	1996	1580	12924	3873	370817	ChIP GM12878 Nrf1	GM12878	NA	Nrf1	None	NA	wgEncodeAwgTfbsSydhGm12878Nrf1IggmusUniPk.narrowPeak	1	5683
encode_tfbs	0	0.0567768	3	1566	1974	1188	1974	1580	5165	3873	378576	ChIP HEK293 ELK4	HEK293	NA	ELK4	None	NA	wgEncodeAwgTfbsSydhHek293Elk4UcdUniPk.narrowPeak	1	1375
encode_tfbs	0	0.0541502	3	1566	1975	1188	1975	1580	5412	3873	378329	ChIP HeLa-S3 IRF3	HeLa-S3	NA	IRF3	None	NA	wgEncodeAwgTfbsSydhHelas3Irf3IggrabUniPk.narrowPeak	1	1587
encode_tfbs	0	0.0298009	3	1566	1993	1188	1993	1580	9722	3873	374019	ChIP K562 Nrf1	K562	NA	Nrf1	None	NA	wgEncodeAwgTfbsSydhK562Nrf1IggrabUniPk.narrowPeak	1	4211
encode_tfbs	0	0.0471535	2	1566	1983	1294	1983	1610	4156	3874	379585	ChIP HepG2 BRCA1_(A300-000A)	HepG2	NA	BRCA1_(A300-000A)	None	NA	wgEncodeAwgTfbsSydhHepg2Brca1a300IggrabUniPk.narrowPeak	1	1497
encode_tfbs	0	0.0327135	2	1566	1992	1294	1992	1620	5962	3874	377779	ChIP GM12878 c-Fos	GM12878	NA	c-Fos	None	NA	wgEncodeAwgTfbsSydhGm12878CfosUniPk.narrowPeak	1	2239
encode_tfbs	0	0.0200374	2	1566	1999	1294	1999	1620	9639	3874	374102	ChIP GM12878 E2F4	GM12878	NA	E2F4	None	NA	wgEncodeAwgTfbsSydhGm12878E2f4IggmusUniPk.narrowPeak	1	3440
encode_tfbs	0	0.0414218	2	1566	1986	1294	1986	1620	4724	3874	379017	ChIP H1-hESC BRCA1_(A300-000A)	H1-hESC	NA	BRCA1_(A300-000A)	None	NA	wgEncodeAwgTfbsSydhH1hescBrca1IggrabUniPk.narrowPeak	1	2025
encode_tfbs	0	0.00867013	1	1566	2002	1509	2002	1690	11092	3875	372649	ChIP GM12878 SIX5	GM12878	NA	SIX5	None	NA	wgEncodeAwgTfbsHaibGm12878Six5Pcr1xUniPk.narrowPeak	1	4839
encode_tfbs	0	0.0113449	1	1566	2001	1509	2001	1690	8535	3875	375206	ChIP K562 SIX5	K562	NA	SIX5	None	NA	wgEncodeAwgTfbsHaibK562Six5Pcr1xUniPk.narrowPeak	1	4194
encode_tfbs	0	0.021579	1	1566	1997	1509	1997	1690	4535	3875	379206	ChIP H1-hESC CHD1_(A301-218A)	H1-hESC	NA	CHD1_(A301-218A)	None	NA	wgEncodeAwgTfbsSydhH1hescChd1a301218aIggrabUniPk.narrowPeak	1	2191
encode_tfbs	0	0.0131354	1	1566	2000	1509	2000	1690	7394	3875	376347	ChIP HeLa-S3 Nrf1	HeLa-S3	NA	Nrf1	None	NA	wgEncodeAwgTfbsSydhHelas3Nrf1IggmusUniPk.narrowPeak	1	2915
encode_tfbs	0	0	0	1566	2003	2003	2003	1860	4847	3876	378894	ChIP H1-hESC JARID1A_(ab26049)	H1-hESC	NA	JARID1A_(ab26049)	None	NA	wgEncodeAwgTfbsBroadH1hescJarid1aab26049UniPk.narrowPeak	1	1625
encode_tfbs	0	0	0	1566	2003	2003	2003	1860	2749	3876	380992	ChIP HSMM EZH2_(39875)	HSMM	NA	EZH2_(39875)	None	NA	wgEncodeAwgTfbsBroadHsmmEzh239875UniPk.narrowPeak	1	1540
encode_tfbs	0	0	0	1566	2003	2003	2003	1860	2340	3876	381401	ChIP GM12878 ATF3	GM12878	NA	ATF3	None	NA	wgEncodeAwgTfbsHaibGm12878Atf3Pcr1xUniPk.narrowPeak	1	1677
encode_tfbs	0	0	0	1566	2003	2003	2003	1860	399	3876	383342	ChIP H1-hESC BCL11A	H1-hESC	NA	BCL11A	None	NA	wgEncodeAwgTfbsHaibH1hescBcl11aPcr1xUniPk.narrowPeak	1	2518
encode_tfbs	0	0	0	1566	2003	2003	2003	1860	60	3876	383681	ChIP GM08714 ZNF274	GM08714	NA	ZNF274	None	NA	wgEncodeAwgTfbsSydhGm08714Znf274UcdUniPk.narrowPeak	1	667
encode_tfbs	0	0	0	1566	2003	2003	2003	1860	1608	3876	382133	ChIP GM12878 BRCA1_(A300-000A)	GM12878	NA	BRCA1_(A300-000A)	None	NA	wgEncodeAwgTfbsSydhGm12878Brca1a300IggmusUniPk.narrowPeak	1	551
encode_tfbs	0	0	0	1566	2003	2003	2003	1860	157	3876	383584	ChIP GM12878 Pol3	GM12878	NA	Pol3	None	NA	wgEncodeAwgTfbsSydhGm12878Pol3UniPk.narrowPeak	1	211
encode_tfbs	0	0	0	1566	2003	2003	2003	1860	17	3876	383724	ChIP GM12878 ZNF274	GM12878	NA	ZNF274	None	NA	wgEncodeAwgTfbsSydhGm12878Znf274UniPk.narrowPeak	1	233
encode_tfbs	0	0	0	1566	2003	2003	2003	1860	8763	3876	374978	ChIP H1-hESC Nrf1	H1-hESC	NA	Nrf1	None	NA	wgEncodeAwgTfbsSydhH1hescNrf1IggrabUniPk.narrowPeak	1	4513
encode_tfbs	0	0	0	1566	2003	2003	2003	1860	137	3876	383604	ChIP HeLa-S3 BRF1	HeLa-S3	NA	BRF1	None	NA	wgEncodeAwgTfbsSydhHelas3Brf1UniPk.narrowPeak	1	193
encode_tfbs	0	0	0	1566	2003	2003	2003	1860	13	3876	383728	ChIP HeLa-S3 BRF2	HeLa-S3	NA	BRF2	None	NA	wgEncodeAwgTfbsSydhHelas3Brf2UniPk.narrowPeak	1	303
encode_tfbs	0	0	0	1566	2003	2003	2003	1860	5	3876	383736	ChIP HeLa-S3 ZNF274	HeLa-S3	NA	ZNF274	None	NA	wgEncodeAwgTfbsSydhHelas3Znf274UcdUniPk.narrowPeak	1	101
encode_tfbs	0	0	0	1566	2003	2003	2003	1860	158	3876	383583	ChIP HeLa-S3 ZZZ3	HeLa-S3	NA	ZZZ3	None	NA	wgEncodeAwgTfbsSydhHelas3Zzz3UniPk.narrowPeak	1	251
encode_tfbs	0	0	0	1566	2003	2003	2003	1860	2189	3876	381552	ChIP HepG2 GRp20	HepG2	NA	GRp20	forskolin	NA	wgEncodeAwgTfbsSydhHepg2Grp20ForsklnUniPk.narrowPeak	1	597
encode_tfbs	0	0	0	1566	2003	2003	2003	1860	5398	3876	378343	ChIP HepG2 Nrf1	HepG2	NA	Nrf1	None	NA	wgEncodeAwgTfbsSydhHepg2Nrf1IggrabUniPk.narrowPeak	1	1902
encode_tfbs	0	0	0	1566	2003	2003	2003	1860	22	3876	383719	ChIP HepG2 ZNF274	HepG2	NA	ZNF274	None	NA	wgEncodeAwgTfbsSydhHepg2Znf274UcdUniPk.narrowPeak	1	245
encode_tfbs	0	0	0	1566	2003	2003	2003	1860	246	3876	383495	ChIP K562 BDP1	K562	NA	BDP1	None	NA	wgEncodeAwgTfbsSydhK562Bdp1UniPk.narrowPeak	1	570
encode_tfbs	0	0	0	1566	2003	2003	2003	1860	207	3876	383534	ChIP K562 BRF1	K562	NA	BRF1	None	NA	wgEncodeAwgTfbsSydhK562Brf1UniPk.narrowPeak	1	221
encode_tfbs	0	0	0	1566	2003	2003	2003	1860	125	3876	383616	ChIP K562 BRF2	K562	NA	BRF2	None	NA	wgEncodeAwgTfbsSydhK562Brf2UniPk.narrowPeak	1	1087
encode_tfbs	0	0	0	1566	2003	2003	2003	1860	19	3876	383722	ChIP K562 ZNF274	K562	NA	ZNF274	None	NA	wgEncodeAwgTfbsSydhK562Znf274UcdUniPk.narrowPeak	1	305
encode_tfbs	0	0	0	1566	2003	2003	2003	1860	55	3876	383686	ChIP NT2-D1 ZNF274	NT2-D1	NA	ZNF274	None	NA	wgEncodeAwgTfbsSydhNt2d1Znf274UcdUniPk.narrowPeak	1	745
