# Supplementary material for: 5-Hydroxymethylcytosine localizes to enhancer elements and is associated with survival in glioblastoma patients
Source: Nat Commun. 2016 Nov 25;7:13177. doi: 10.1038/ncomms13177 (PMC5133638; doi:10.1038/ncomms13177)
Supplement: Supplementary Data 3 — High 5hmC CpGs collapsed by UCSC Ref Gene Group. The total number of CpGs found in a gene region and the proportion of CpGs in that region determined to be high 5hmC are presented. [file ncomms13177-s4.xls]

## Sheet: STable6
Supplementary Data 3 - High 5hmC Gene Regions.
Gene	Region	5hmC CpGs (n)	Average 5hmC across high 5hmC CpGs	Total CpG in Region	Proportion of high 5hmC in gene region
RASA3	Body	14	0.0933562	238	0.06
NCOR2	Body	11	0.104708	146	0.08
MAML2	Body	11	0.097675	52	0.21
SEPT9	Body	10	0.097403	124	0.08
NAV2	Body	10	0.0957724	106	0.09
SKI	Body	8	0.10751	101	0.08
DIP2C	Body	8	0.0881174	411	0.02
SEPT9	5'UTR	7	0.100911	90	0.08
FOXP1	Body	7	0.0971628	60	0.12
HDAC4	Body	7	0.0962612	290	0.02
PRKCA	Body	6	0.104072	53	0.11
RBMS1	Body	6	0.104038	43	0.14
THADA	Body	6	0.101148	29	0.21
INPP5A	Body	6	0.097945	336	0.02
RAD51L1	Body	6	0.0957772	58	0.1
RERE	Body	6	0.0950887	70	0.09
JARID2	Body	6	0.0947765	88	0.07
FMNL2	Body	6	0.0942225	40	0.15
RGS12	Body	6	0.0937717	115	0.05
ASAP1	Body	6	0.0936362	53	0.11
TRIO	Body	6	0.0921924	108	0.06
ANKRD11	5'UTR	6	0.0883034	117	0.05
DNMT3A	Body	5	0.110564	43	0.12
ANXA2	5'UTR	5	0.102565	8	0.63
ANXA2	Body	5	0.102565	11	0.45
AFF1	Body	5	0.102544	40	0.13
MAP3K1	Body	5	0.101366	11	0.45
SH3RF3	Body	5	0.0996577	60	0.08
VOPP1	Body	5	0.0989068	29	0.17
BCL6	5'UTR	5	0.0943996	39	0.13
ARID1B	Body	5	0.09434	80	0.06
ZNF22	TSS1500	5	0.0934274	7	0.71
CHSY1	Body	5	0.0915197	29	0.17
C14orf43	5'UTR	5	0.0905021	32	0.16
AKAP13	Body	5	0.090411	38	0.13
PRKCE	Body	5	0.090216	41	0.12
SPTBN1	Body	5	0.0897655	59	0.08
DDR1	TSS1500	4	0.118209	18	0.22
MBNL1	Body	4	0.115666	17	0.24
RAPGEF4	Body	4	0.114335	32	0.13
PLEKHG5	Body	4	0.112261	59	0.07
RGMA	1stExon	4	0.109256	8	0.5
RGMA	5'UTR	4	0.109256	17	0.24
RGMA	TSS1500	4	0.109256	19	0.21
RGMA	Body	4	0.109256	41	0.1
KIAA1026	Body	4	0.108984	104	0.04
RPTOR	Body	4	0.108803	323	0.01
RREB1	5'UTR	4	0.107839	36	0.11
PTPRJ	Body	4	0.106406	25	0.16
FNDC3B	Body	4	0.105848	38	0.11
MCC	Body	4	0.105597	65	0.06
AUTS2	Body	4	0.103109	92	0.04
CUX1	Body	4	0.102828	186	0.02
MARK2	Body	4	0.102516	17	0.24
ARHGEF3	Body	4	0.101989	29	0.14
ZEB2	Body	4	0.101757	46	0.09
TAGLN2	5'UTR	4	0.100958	7	0.57
INPP4A	5'UTR	4	0.100545	22	0.18
DISC1	Body	4	0.0996642	23	0.17
TSNAX-DISC1	Body	4	0.0996642	41	0.1
HIVEP3	5'UTR	4	0.0995138	50	0.08
TCF7L2	Body	4	0.099443	63	0.06
C3orf21	Body	4	0.0991699	67	0.06
FYN	5'UTR	4	0.0988135	37	0.11
LOC399959	Body	4	0.098627	40	0.1
MED13L	Body	4	0.098569	30	0.13
DST	Body	4	0.0981477	66	0.06
PFKFB3	Body	4	0.0961981	55	0.07
TEAD1	5'UTR	4	0.0960175	24	0.17
PRTFDC1	Body	4	0.0956881	13	0.31
COL9A3	TSS1500	4	0.0952016	35	0.11
FOXK1	Body	4	0.0943442	130	0.03
JAZF1	Body	4	0.0941229	40	0.1
TCF12	Body	4	0.0940794	28	0.14
VGLL4	Body	4	0.0940112	66	0.06
TOLLIP	Body	4	0.0930991	87	0.05
PRDM16	Body	4	0.0926775	503	0.01
DTNBP1	Body	4	0.0926356	23	0.17
MSI2	Body	4	0.092228	75	0.05
VTI1A	Body	4	0.0919866	28	0.14
ZFHX3	5'UTR	4	0.0909339	38	0.11
VPS13D	Body	4	0.0903304	43	0.09
LPP	5'UTR	4	0.0889758	44	0.09
ZBTB16	Body	4	0.0880026	31	0.13
NIN	5'UTR	3	0.127499	14	0.21
TRAM2	Body	3	0.123171	20	0.15
ATXN1	5'UTR	3	0.122164	41	0.07
ZMIZ1	5'UTR	3	0.121226	33	0.09
MAML3	Body	3	0.118394	65	0.05
SMAD3	TSS1500	3	0.116965	12	0.25
PLEKHG5	TSS1500	3	0.11671	21	0.14
ARID5B	Body	3	0.116476	35	0.09
LMO2	TSS1500	3	0.113185	9	0.33
PVT1	Body	3	0.112856	66	0.05
NFIX	3'UTR	3	0.111975	14	0.21
C17orf64	TSS200	3	0.111795	6	0.5
ANTXR1	Body	3	0.110677	35	0.09
HIPK2	Body	3	0.109547	43	0.07
SOX2OT	TSS1500	3	0.108928	3	1
MARK3	Body	3	0.108256	12	0.25
APC2	Body	3	0.107153	28	0.11
LHFPL2	5'UTR	3	0.106853	25	0.12
MAP3K7IP2	5'UTR	3	0.106745	5	0.6
ENOX1	Body	3	0.10667	22	0.14
GALNT2	Body	3	0.106565	55	0.05
MAGI1	Body	3	0.106191	71	0.04
HTRA1	TSS1500	3	0.106157	6	0.5
FOXN3	Body	3	0.105486	47	0.06
MKLN1	Body	3	0.104474	28	0.11
MFHAS1	Body	3	0.103946	16	0.19
FNDC3B	5'UTR	3	0.103789	17	0.18
C7orf53	5'UTR	3	0.103511	3	1
CHD2	TSS1500	3	0.103136	3	1
LAG3	TSS200	3	0.103097	5	0.6
CAMTA1	Body	3	0.101861	193	0.02
RERE	5'UTR	3	0.101706	55	0.05
LOC339524	Body	3	0.101241	25	0.12
LIMCH1	Body	3	0.100473	31	0.1
SDCCAG8	Body	3	0.100359	46	0.07
2015-03-06	Body	3	0.100268	13	0.23
TRAF3IP2	Body	3	0.0998464	22	0.14
DLEU2	Body	3	0.099686	36	0.08
KLF7	Body	3	0.0996513	19	0.16
RAPGEF1	Body	3	0.099626	16	0.19
LYPD1	Body	3	0.0992249	12	0.25
CMIP	3'UTR	3	0.0991158	8	0.38
CTBP1	5'UTR	3	0.09889	14	0.21
CTBP1	Body	3	0.09889	67	0.04
MIR548H4	Body	3	0.0988424	64	0.05
AFAP1	Body	3	0.0980719	51	0.06
FRMD4A	Body	3	0.0975198	90	0.03
ROR1	Body	3	0.0974996	54	0.06
LRIG1	Body	3	0.0973713	36	0.08
SRGAP1	Body	3	0.097214	29	0.1
CAMK2D	Body	3	0.0970226	16	0.19
DHRS3	TSS1500	3	0.0962214	9	0.33
TNFAIP8	Body	3	0.0958512	24	0.13
B3GALT4	1stExon	3	0.0958147	45	0.07
MGRN1	Body	3	0.0954661	53	0.06
BCL6	TSS1500	3	0.0943996	9	0.33
TNRC18	Body	3	0.094191	80	0.04
GFAP	Body	3	0.0939114	9	0.33
GNAQ	Body	3	0.0938885	9	0.33
PACS2	Body	3	0.0936225	81	0.04
ODZ4	5'UTR	3	0.0934171	51	0.06
TGFBR2	Body	3	0.0933539	18	0.17
PHACTR1	Body	3	0.0929549	40	0.08
MACF1	Body	3	0.0929471	66	0.05
ZNF148	5'UTR	3	0.0927887	13	0.23
RAB32	TSS1500	3	0.0926909	17	0.18
TTC39C	5'UTR	3	0.0926435	13	0.23
AVIL	TSS1500	3	0.0925779	4	0.75
IGF1R	Body	3	0.0924914	105	0.03
C10orf25	3'UTR	3	0.0920997	6	0.5
ATP11A	Body	3	0.0916748	272	0.01
KLF6	Body	3	0.0915961	18	0.17
MED12L	Body	3	0.0915361	61	0.05
HCG18	Body	3	0.0915129	41	0.07
ARHGAP26	Body	3	0.0911906	44	0.07
GALNT7	Body	3	0.0908917	15	0.2
CSNK1E	TSS1500	3	0.0906234	10	0.3
NEK3	TSS200	3	0.0903194	7	0.43
NEK3	TSS1500	3	0.0903194	7	0.43
ETV6	Body	3	0.0902569	35	0.09
LOC100130987	Body	3	0.0900433	47	0.06
FTO	Body	3	0.0898506	23	0.13
TSPAN4	5'UTR	3	0.0897446	23	0.13
DFNA5	TSS1500	3	0.0893645	10	0.3
LRRFIP1	Body	3	0.0892742	51	0.06
NRXN2	Body	3	0.0889391	57	0.05
CREB3L2	Body	3	0.0887971	16	0.19
SSH1	Body	3	0.0887306	38	0.08
RAI1	5'UTR	3	0.0885308	62	0.05
SMAD3	Body	3	0.0884021	39	0.08
ZNF827	Body	3	0.0879293	35	0.09
C14orf43	TSS1500	3	0.0874818	6	0.5
NIN	TSS1500	2	0.149536	8	0.25
SH3GL1	Body	2	0.139468	11	0.18
RASSF5	Body	2	0.139191	25	0.08
CCNY	Body	2	0.138932	27	0.07
TAP2	TSS1500	2	0.138888	14	0.14
PTPRE	5'UTR	2	0.138865	30	0.07
CHD2	Body	2	0.13556	12	0.17
LOC100126784	TSS1500	2	0.135509	5	0.4
PHF11	5'UTR	2	0.13308	6	0.33
PHF11	Body	2	0.13308	10	0.2
C1orf113	TSS1500	2	0.13117	9	0.22
NEK6	TSS1500	2	0.130585	6	0.33
TG	Body	2	0.128735	38	0.05
ISG20	TSS1500	2	0.127741	4	0.5
LPCAT1	Body	2	0.127024	81	0.02
CHST11	Body	2	0.124926	42	0.05
USP24	Body	2	0.123028	9	0.22
GLRX	TSS1500	2	0.122422	4	0.5
ME3	Body	2	0.122414	15	0.13
FOXN3	5'UTR	2	0.122077	34	0.06
MAPKAPK2	Body	2	0.121115	12	0.17
S100A6	TSS1500	2	0.121095	4	0.5
FARP1	TSS1500	2	0.12108	5	0.4
FAM129A	Body	2	0.120522	19	0.11
TICAM2	5'UTR	2	0.120432	8	0.25
TMED7-TICAM2	Body	2	0.120432	20	0.1
PGCP	5'UTR	2	0.119756	10	0.2
MYEOV	TSS200	2	0.11953	2	1
KIF5B	Body	2	0.119359	5	0.4
GRHL3	Body	2	0.119324	15	0.13
CREM	5'UTR	2	0.119226	32	0.06
C10orf105	3'UTR	2	0.118922	6	0.33
CDH23	Body	2	0.118922	88	0.02
DIP2B	Body	2	0.118416	14	0.14
SHB	Body	2	0.118173	10	0.2
OSBPL5	5'UTR	2	0.118064	25	0.08
RALGPS2	TSS1500	2	0.117312	7	0.29
PPP2R2A	Body	2	0.117281	9	0.22
WIPF1	5'UTR	2	0.117109	27	0.07
UNC93B1	Body	2	0.117083	8	0.25
IFNGR2	TSS1500	2	0.116866	3	0.67
LNX1	Body	2	0.116781	20	0.1
CYTH1	Body	2	0.116062	25	0.08
ACBD6	Body	2	0.115829	6	0.33
NOD2	TSS1500	2	0.115086	3	0.67
VCL	Body	2	0.114707	10	0.2
TOM1L2	Body	2	0.114589	19	0.11
NRCAM	5'UTR	2	0.113388	17	0.12
CFLAR	5'UTR	2	0.113284	27	0.07
ELK3	5'UTR	2	0.113284	10	0.2
EPB41L2	Body	2	0.113179	10	0.2
AKIRIN1	Body	2	0.112714	5	0.4
HDDC2	TSS200	2	0.11271	3	0.67
KLHL29	5'UTR	2	0.112614	50	0.04
SND1	Body	2	0.11256	85	0.02
PDE4B	Body	2	0.112339	18	0.11
PRKAR1B	1stExon	2	0.112291	5	0.4
PRKAR1B	TSS1500	2	0.112291	16	0.13
PRKAR1B	5'UTR	2	0.112291	29	0.07
DENND1B	TSS1500	2	0.111923	5	0.4
RXRA	Body	2	0.111806	29	0.07
DHRS3	Body	2	0.111615	15	0.13
PNKD	TSS1500	2	0.111557	7	0.29
PNKD	Body	2	0.111557	34	0.06
FBXO34	5'UTR	2	0.111365	17	0.12
BTBD1	Body	2	0.111276	5	0.4
HSD17B8	Body	2	0.111273	21	0.1
GPD2	TSS1500	2	0.111151	11	0.18
QKI	Body	2	0.111137	12	0.17
ANKRD44	Body	2	0.111074	13	0.15
MIR620	TSS1500	2	0.110896	3	0.67
CUGBP2	Body	2	0.110681	72	0.03
SPARCL1	TSS1500	2	0.110432	3	0.67
DLEU7	Body	2	0.110064	8	0.25
ABR	Body	2	0.11001	125	0.02
MAP3K14	5'UTR	2	0.110007	10	0.2
KIAA0247	5'UTR	2	0.109996	10	0.2
MT2A	TSS1500	2	0.109857	6	0.33
SAPS3	5'UTR	2	0.109815	8	0.25
CNNM4	Body	2	0.109774	9	0.22
NCK2	5'UTR	2	0.109713	28	0.07
EIF4E	TSS1500	2	0.109335	14	0.14
EIF4E	5'UTR	2	0.109335	16	0.13
EIF4E	1stExon	2	0.109335	18	0.11
PLEC1	TSS200	2	0.109287	19	0.11
PLEC1	Body	2	0.109287	127	0.02
GBE1	TSS1500	2	0.109255	3	0.67
SSBP2	Body	2	0.109013	11	0.18
IGDCC4	Body	2	0.108943	25	0.08
CUGBP1	5'UTR	2	0.108898	16	0.13
TNS1	Body	2	0.108699	17	0.12
ANGPT1	TSS200	2	0.10847	4	0.5
C5orf56	Body	2	0.10835	8	0.25
RBP7	TSS1500	2	0.108154	4	0.5
MARK2	5'UTR	2	0.108132	4	0.5
MARK2	1stExon	2	0.108132	5	0.4
PPTC7	Body	2	0.10813	5	0.4
SDC3	Body	2	0.108083	10	0.2
CDC14A	Body	2	0.107692	10	0.2
RPS6KA2	Body	2	0.107612	182	0.01
CCDC84	Body	2	0.107598	7	0.29
SIK3	Body	2	0.107547	23	0.09
NDST1	TSS200	2	0.107185	2	1
ITGB5	Body	2	0.106938	18	0.11
SLC12A9	Body	2	0.106938	9	0.22
SPATA13	5'UTR	2	0.106863	22	0.09
CFDP1	Body	2	0.106315	10	0.2
ST3GAL3	Body	2	0.106177	15	0.13
EPC1	Body	2	0.106067	4	0.5
CREBBP	Body	2	0.106026	41	0.05
CAMK1D	Body	2	0.106002	29	0.07
LMO4	Body	2	0.105891	10	0.2
KIAA1217	TSS1500	2	0.10589	10	0.2
KIAA1217	5'UTR	2	0.10589	23	0.09
ACVR1B	Body	2	0.105801	7	0.29
STEAP3	Body	2	0.105657	17	0.12
NT5DC3	Body	2	0.105642	10	0.2
PKNOX2	5'UTR	2	0.105405	45	0.04
FOXK2	Body	2	0.105389	47	0.04
CSRNP1	5'UTR	2	0.105081	9	0.22
LAPTM4B	Body	2	0.10492	8	0.25
NDUFA12	TSS1500	2	0.104905	3	0.67
NFAM1	TSS200	2	0.104813	5	0.4
PDGFRB	5'UTR	2	0.104785	5	0.4
GRAMD3	TSS1500	2	0.104767	8	0.25
APLP2	Body	2	0.10467	33	0.06
FARS2	Body	2	0.104268	15	0.13
EGFR	Body	2	0.104214	51	0.04
CCDC23	Body	2	0.10409	2	1
PIP4K2A	Body	2	0.104042	27	0.07
ANKS1A	Body	2	0.103951	28	0.07
IFT140	Body	2	0.103891	108	0.02
SIL1	Body	2	0.103851	8	0.25
ITPKB	Body	2	0.103616	42	0.05
SENP6	Body	2	0.103574	5	0.4
ARHGEF3	5'UTR	2	0.103162	15	0.13
ATG10	Body	2	0.103086	8	0.25
SMG6	Body	2	0.103062	36	0.06
AKAP13	5'UTR	2	0.102965	17	0.12
CRTC3	Body	2	0.102909	13	0.15
IFNGR1	Body	2	0.102795	5	0.4
TEAD1	Body	2	0.10274	28	0.07
FGGY	Body	2	0.102612	29	0.07
KCNAB1	Body	2	0.10225	28	0.07
PLXNB1	TSS1500	2	0.102176	8	0.25
RNF149	Body	2	0.101997	3	0.67
NRP2	Body	2	0.101859	34	0.06
TNXB	Body	2	0.101752	391	0.01
TTYH3	Body	2	0.101618	37	0.05
C21orf34	TSS1500	2	0.101616	5	0.4
C21orf34	Body	2	0.101616	12	0.17
ADAMTS14	Body	2	0.101549	11	0.18
BRE	Body	2	0.101442	22	0.09
RUNX1	5'UTR	2	0.101197	6	0.33
RUNX1	1stExon	2	0.101197	8	0.25
GPR98	Body	2	0.101161	28	0.07
EIF2C2	Body	2	0.10109	95	0.02
ARSB	Body	2	0.101069	17	0.12
KIAA0146	Body	2	0.100927	31	0.06
CLSTN1	Body	2	0.100892	31	0.06
MAP4K5	Body	2	0.100734	6	0.33
TK1	Body	2	0.100731	6	0.33
HOMER3	TSS1500	2	0.100653	13	0.15
LYSMD2	TSS1500	2	0.100602	7	0.29
LYSMD2	5'UTR	2	0.100602	19	0.11
SEPT9	1stExon	2	0.100419	10	0.2
MYST4	Body	2	0.10037	25	0.08
RAB8B	Body	2	0.100351	5	0.4
STRN3	Body	2	0.100057	13	0.15
NOS1AP	Body	2	0.100001	25	0.08
FBL	3'UTR	2	0.0999801	2	1
DYRK1B	TSS1500	2	0.0999801	3	0.67
PUM1	Body	2	0.0999714	26	0.08
OXSR1	Body	2	0.099794	6	0.33
PP14571	Body	2	0.0997869	15	0.13
GPC1	Body	2	0.0997869	36	0.06
LIMD1	Body	2	0.0996999	11	0.18
RGMA	TSS200	2	0.0996963	10	0.2
ZMIZ1	Body	2	0.0996535	33	0.06
ZC3H11A	5'UTR	2	0.0996278	8	0.25
FBXO2	Body	2	0.099419	13	0.15
MIR612	TSS1500	2	0.099415	4	0.5
C18orf1	5'UTR	2	0.0992409	19	0.11
HEG1	Body	2	0.0991919	19	0.11
RALA	5'UTR	2	0.0991799	10	0.2
GNG12	5'UTR	2	0.099175	26	0.08
SEPT9	TSS200	2	0.0988328	3	0.67
SEPT9	TSS200	2	0.0988328	20	0.1
NDRG1	5'UTR	2	0.0988124	9	0.22
RFTN1	Body	2	0.0987439	20	0.1
DCTN1	TSS1500	2	0.0986607	6	0.33
SOX5	5'UTR	2	0.0985762	39	0.05
KAZALD1	1stExon	2	0.0984402	6	0.33
KAZALD1	5'UTR	2	0.0984402	9	0.22
CAPN2	Body	2	0.098415	30	0.07
RAMP1	Body	2	0.0983141	20	0.1
DTX3L	TSS1500	2	0.0983125	3	0.67
PARP9	5'UTR	2	0.0983125	14	0.14
NAV1	Body	2	0.0983115	52	0.04
PDS5B	5'UTR	2	0.0982916	9	0.22
NSMCE2	Body	2	0.0982889	21	0.1
UBE2H	Body	2	0.0982831	14	0.14
TK2	Body	2	0.0982617	9	0.22
SSBP3	Body	2	0.0982259	62	0.03
EPHB3	Body	2	0.0982084	18	0.11
C7orf53	1stExon	2	0.0981542	2	1
FAM168A	5'UTR	2	0.098062	11	0.18
TSPAN14	5'UTR	2	0.098041	12	0.17
ELN	Body	2	0.0980394	8	0.25
COL11A2	5'UTR	2	0.097996	6	0.33
COL11A2	1stExon	2	0.097996	6	0.33
PPM1F	Body	2	0.0979293	12	0.17
CRYL1	Body	2	0.0978988	31	0.06
DGKI	Body	2	0.097881	28	0.07
GTDC1	5'UTR	2	0.097842	16	0.13
TRAF3IP2	TSS1500	2	0.0977195	3	0.67
TTC7A	Body	2	0.0976492	23	0.09
MYO1C	Body	2	0.0976019	36	0.06
RILP	TSS200	2	0.0975776	6	0.33
PDE4D	Body	2	0.0975071	65	0.03
TNFAIP8	TSS1500	2	0.0974854	8	0.25
DOCK4	Body	2	0.0974353	29	0.07
LOC100130872-SPON2	TSS200	2	0.0973786	6	0.33
LOC100130872	Body	2	0.0973786	25	0.08
GPT	TSS1500	2	0.0973183	18	0.11
ZNF438	Body	2	0.0972982	16	0.13
ZNF438	5'UTR	2	0.0972982	15	0.13
LIME1	Body	2	0.0971875	6	0.33
FRY	Body	2	0.0971642	15	0.13
IER3	3'UTR	2	0.0971442	16	0.13
FLOT1	TSS1500	2	0.0971442	30	0.07
PAX6	5'UTR	2	0.0971235	45	0.04
LOC730668	Body	2	0.0969983	2	1
CHD1L	TSS1500	2	0.0969599	5	0.4
PARK2	Body	2	0.0969565	57	0.04
SLC9A1	Body	2	0.0968532	13	0.15
ABI1	Body	2	0.0964562	8	0.25
SLC1A2	Body	2	0.096453	15	0.13
FAM124B	1stExon	2	0.096408	5	0.4
ECE1	Body	2	0.0962979	47	0.04
GSN	5'UTR	2	0.0962929	11	0.18
CREB5	5'UTR	2	0.0962348	44	0.05
MSRA	Body	2	0.0962266	63	0.03
SPRED2	Body	2	0.0961881	26	0.08
LRRFIP1	TSS1500	2	0.0961756	7	0.29
SLC7A8	Body	2	0.0961666	12	0.17
UTRN	Body	2	0.0961546	32	0.06
TTF2	Body	2	0.0961375	13	0.15
NCOR2	5'UTR	2	0.09609	35	0.06
GPR56	5'UTR	2	0.0959948	13	0.15
ATXN7	Body	2	0.0958869	19	0.11
C3orf50	Body	2	0.0958436	24	0.08
EZR	TSS1500	2	0.0958378	10	0.2
CTNNA2	Body	2	0.0957788	60	0.03
MXI1	Body	2	0.0956983	24	0.08
SEC14L1	Body	2	0.0956951	28	0.07
SERPING1	TSS1500	2	0.0956872	9	0.22
SYTL3	Body	2	0.0956378	11	0.18
NLK	Body	2	0.0954498	12	0.17
TLE3	Body	2	0.0954156	22	0.09
TBCD	Body	2	0.0953592	286	0.01
MMS19	Body	2	0.0952609	8	0.25
CRIM1	Body	2	0.0951938	41	0.05
ZFPM2	Body	2	0.095167	33	0.06
BCAT1	Body	2	0.0951642	25	0.08
SNTG1	5'UTR	2	0.0950413	17	0.12
TBC1D1	Body	2	0.094962	42	0.05
ZHX2	5'UTR	2	0.0948225	27	0.07
ITPR2	Body	2	0.0947986	20	0.1
DAAM1	Body	2	0.0947928	10	0.2
BCL2L11	Body	2	0.0946838	5	0.4
PLXND1	Body	2	0.0945986	28	0.07
DOCK10	Body	2	0.094593	14	0.14
AGAP1	Body	2	0.0945583	237	0.01
USMG5	5'UTR	2	0.0944655	9	0.22
ZNF518A	TSS200	2	0.0944123	4	0.5
NFIA	Body	2	0.0944003	45	0.04
PPP1R1C	TSS1500	2	0.0942853	3	0.67
IGFBP7	Body	2	0.0940151	14	0.14
EML1	Body	2	0.0939408	18	0.11
XRN1	Body	2	0.0939208	4	0.5
TTC7B	Body	2	0.0938525	48	0.04
LPP	TSS1500	2	0.0937962	11	0.18
CYFIP1	5'UTR	2	0.0937908	21	0.1
FAM102B	Body	2	0.0937689	4	0.5
NCK2	Body	2	0.0936775	18	0.11
PRDM15	Body	2	0.0936366	41	0.05
INPP5F	Body	2	0.0935352	20	0.1
MAP4K3	Body	2	0.0933899	7	0.29
FOXP1	5'UTR	2	0.0933441	56	0.04
CBX5	5'UTR	2	0.0932887	16	0.13
C14orf181	TSS1500	2	0.0932777	3	0.67
ADAM12	Body	2	0.0932068	28	0.07
CD59	TSS1500	2	0.0930719	9	0.22
FAM49A	5'UTR	2	0.0929818	21	0.1
BICD1	Body	2	0.0928954	13	0.15
ITSN1	5'UTR	2	0.0928014	8	0.25
GNG2	TSS1500	2	0.0926882	3	0.67
SLC9A9	Body	2	0.0925011	19	0.11
PRNP	TSS1500	2	0.0923918	6	0.33
STX6	Body	2	0.0923516	9	0.22
CDKAL1	Body	2	0.092335	35	0.06
ALOX5	Body	2	0.0921969	27	0.07
UBE2E1	Body	2	0.0921947	14	0.14
ARHGEF7	5'UTR	2	0.0921429	17	0.12
ARHGEF7	Body	2	0.0921429	58	0.03
DFNA5	TSS200	2	0.0921336	5	0.4
CLCF1	TSS1500	2	0.0920946	12	0.17
RUNX1	Body	2	0.0920274	42	0.05
SPATS2L	TSS1500	2	0.091962	8	0.25
LMNA	Body	2	0.0919406	22	0.09
GOLIM4	Body	2	0.0918891	10	0.2
TMEM131	Body	2	0.0918792	23	0.09
RARA	Body	2	0.0917983	24	0.08
CD59	5'UTR	2	0.091776	11	0.18
PARD3	Body	2	0.0916979	69	0.03
CDKN1A	TSS1500	2	0.0914887	11	0.18
KTN1	5'UTR	2	0.091446	7	0.29
PLXDC2	Body	2	0.0911265	17	0.12
NRP1	Body	2	0.0909118	23	0.09
DLC1	Body	2	0.0908898	58	0.03
SAMD4A	Body	2	0.0907949	41	0.05
SPOCK2	TSS1500	2	0.0907275	4	0.5
EIF3A	Body	2	0.090591	17	0.12
FAF1	Body	2	0.0905833	13	0.15
AXIN1	Body	2	0.0904538	49	0.04
C1orf21	Body	2	0.0903141	11	0.18
SBF2	Body	2	0.0901776	16	0.13
IFFO2	Body	2	0.0901735	22	0.09
B3GNT5	5'UTR	2	0.0901564	12	0.17
MCF2L2	Body	2	0.0901564	39	0.05
MAD1L1	Body	2	0.0901342	538	0
WWOX	Body	2	0.0898606	52	0.04
LPIN1	TSS1500	2	0.0898562	4	0.5
GAB2	Body	2	0.0896568	17	0.12
NEIL1	1stExon	2	0.0896077	2	1
NEIL1	5'UTR	2	0.0896077	6	0.33
RHBDL3	TSS1500	2	0.0894773	4	0.5
KCNMA1	Body	2	0.0894388	86	0.02
LPP	Body	2	0.0892425	28	0.07
MBNL2	Body	2	0.0892042	16	0.13
ENTPD1	Body	2	0.0889325	13	0.15
STIM1	Body	2	0.0888772	14	0.14
SIAH1	5'UTR	2	0.088728	13	0.15
OSTalpha	Body	2	0.0886939	4	0.5
EFNB2	3'UTR	2	0.0885763	5	0.4
THRAP3	5'UTR	2	0.0885333	7	0.29
WWTR1	Body	2	0.0884566	24	0.08
RTN4	Body	2	0.0883936	12	0.17
AMACR	3'UTR	2	0.0883693	4	0.5
AMACR	Body	2	0.0883693	6	0.33
ARID1A	Body	2	0.0883219	15	0.13
C7orf50	Body	2	0.0880901	242	0.01
MAN1C1	Body	2	0.088	32	0.06
JAKMIP2	5'UTR	2	0.0878455	10	0.2
TSPAN5	Body	2	0.0876382	27	0.07
BACH1	5'UTR	2	0.0876378	11	0.18
BACH1	TSS1500	2	0.0876378	12	0.17
PCGF3	5'UTR	2	0.0875952	40	0.05
GNAS	Body	2	0.0875218	84	0.02
GNAS	3'UTR	2	0.0875218	155	0.01
FLJ22536	Body	2	0.0872992	46	0.04
STAT5A	5'UTR	2	0.0870883	7	0.29
ISM1	TSS1500	1	0.199576	20	0.05
CCNY	5'UTR	1	0.186967	29	0.03
C6orf47	1stExon	1	0.182501	32	0.03
ADNP	TSS1500	1	0.178167	7	0.14
TBL1XR1	TSS1500	1	0.177938	6	0.17
RASSF5	TSS1500	1	0.17163	12	0.08
RBM5	TSS1500	1	0.171358	3	0.33
ZSWIM7	Body	1	0.170151	10	0.1
FHOD1	Body	1	0.17008	16	0.06
ST6GAL1	5'UTR	1	0.163368	18	0.06
SLC38A10	Body	1	0.162893	81	0.01
VEPH1	Body	1	0.161695	17	0.06
RCBTB2	TSS1500	1	0.160296	3	0.33
ATP2B4	3'UTR	1	0.15819	4	0.25
C10orf25	Body	1	0.157088	1	1
CHKA	Body	1	0.155539	6	0.17
KLC1	TSS1500	1	0.154139	4	0.25
LMNA	TSS1500	1	0.153712	2	0.5
LMO1	Body	1	0.153444	8	0.13
LOC100287227	TSS1500	1	0.151471	4	0.25
TIPARP	5'UTR	1	0.151471	10	0.1
ATP1A1	Body	1	0.14987	15	0.07
DCTPP1	TSS1500	1	0.149742	3	0.33
ZFYVE27	TSS1500	1	0.149538	3	0.33
AKAP6	5'UTR	1	0.149154	7	0.14
ABHD2	Body	1	0.148835	4	0.25
TMC1	5'UTR	1	0.148403	5	0.2
PHLPP1	Body	1	0.147303	6	0.17
BAI2	TSS1500	1	0.147237	4	0.25
HAS2AS	TSS1500	1	0.145433	3	0.33
HAS2	5'UTR	1	0.145433	15	0.07
BMPR1A	5'UTR	1	0.144721	22	0.05
SGMS1	5'UTR	1	0.144406	34	0.03
RFFL	TSS1500	1	0.14425	7	0.14
RFFL	5'UTR	1	0.14425	8	0.13
STK35	3'UTR	1	0.143899	2	0.5
BOC	5'UTR	1	0.143819	12	0.08
AQP5	TSS1500	1	0.143238	4	0.25
SEMA4B	TSS1500	1	0.142286	8	0.13
LOC730668	TSS1500	1	0.141863	2	0.5
MCM3AP	Body	1	0.141443	2	0.5
ACTN1	Body	1	0.140562	25	0.04
GPR125	Body	1	0.140206	15	0.07
ARL8A	Body	1	0.140095	5	0.2
LOC728606	TSS200	1	0.140048	3	0.33
ACSF3	5'UTR	1	0.139562	15	0.07
ACSF3	Body	1	0.139562	75	0.01
SMYD3	Body	1	0.139399	53	0.02
GREB1	TSS200	1	0.138144	4	0.25
GREB1	5'UTR	1	0.138144	12	0.08
CHI3L2	Body	1	0.13799	4	0.25
ACOXL	3'UTR	1	0.137852	3	0.33
ACOXL	Body	1	0.137852	20	0.05
SOCS5	TSS1500	1	0.13732	5	0.2
ANO10	Body	1	0.136853	12	0.08
CTGF	TSS1500	1	0.136511	3	0.33
OSMR	Body	1	0.136455	6	0.17
SQSTM1	5'UTR	1	0.136091	25	0.04
CCDC62	TSS1500	1	0.135685	3	0.33
NFATC1	5'UTR	1	0.135565	65	0.02
NFATC1	Body	1	0.135565	122	0.01
IRF2	Body	1	0.135509	5	0.2
GRHL3	TSS200	1	0.135386	6	0.17
LOC100134259	Body	1	0.135186	4	0.25
WIPF1	TSS1500	1	0.134207	6	0.17
ANXA11	5'UTR	1	0.134145	8	0.13
FURIN	5'UTR	1	0.133985	7	0.14
ABHD2	5'UTR	1	0.133462	11	0.09
ZNF219	5'UTR	1	0.133237	15	0.07
MCCC2	Body	1	0.132842	2	0.5
PLCH1	TSS200	1	0.132244	8	0.13
MRAS	5'UTR	1	0.132168	12	0.08
PDLIM5	Body	1	0.131929	18	0.06
MIR497	Body	1	0.131819	1	1
MIR195	TSS1500	1	0.131819	3	0.33
FEZ2	Body	1	0.131636	6	0.17
LRP8	Body	1	0.131328	20	0.05
IER5	TSS1500	1	0.131146	4	0.25
C1orf26	Body	1	0.13113	5	0.2
C8orf86	TSS1500	1	0.131096	3	0.33
IFIT3	Body	1	0.130928	3	0.33
CFLAR	Body	1	0.130916	3	0.33
AP2A2	Body	1	0.130817	86	0.01
SDC1	Body	1	0.130805	7	0.14
TBC1D12	TSS1500	1	0.130767	2	0.5
RBM38	Body	1	0.130735	8	0.13
SUFU	Body	1	0.130547	13	0.08
YWHAZ	Body	1	0.130345	1	1
MAP3K12	3'UTR	1	0.130216	1	1
PCBP2	3'UTR	1	0.130216	1	1
CDC42EP4	5'UTR	1	0.129809	9	0.11
BFSP2	Body	1	0.129793	16	0.06
P4HA2	5'UTR	1	0.129752	10	0.1
RYK	Body	1	0.129598	8	0.13
TLE2	Body	1	0.129387	21	0.05
TCF7L1	Body	1	0.129356	33	0.03
CDK5	TSS1500	1	0.12895	22	0.05
SLC4A2	TSS1500	1	0.12895	19	0.05
MIRLET7A3	TSS200	1	0.128826	5	0.2
MIRLET7B	TSS1500	1	0.128826	5	0.2
LOC400931	Body	1	0.128826	19	0.05
ODZ4	TSS1500	1	0.128486	5	0.2
FSCN1	Body	1	0.128301	15	0.07
PHF11	1stExon	1	0.128223	3	0.33
TRA2B	Body	1	0.128033	8	0.13
SACS	Body	1	0.127722	16	0.06
B4GALT5	Body	1	0.127586	3	0.33
ROPN1L	Body	1	0.127456	6	0.17
SLC22A4	Body	1	0.127132	6	0.17
CUGBP1	3'UTR	1	0.127041	1	1
ZSWIM1	3'UTR	1	0.126697	1	1
AKT3	Body	1	0.126685	15	0.07
KIAA1683	TSS200	1	0.126681	2	0.5
PXMP3	TSS1500	1	0.126616	3	0.33
SEZ6	Body	1	0.126314	25	0.04
ZNF862	TSS1500	1	0.126075	3	0.33
FAM110B	3'UTR	1	0.125998	3	0.33
BMPR1B	5'UTR	1	0.125952	13	0.08
RIPK2	Body	1	0.124964	5	0.2
EP300	Body	1	0.124701	7	0.14
C5orf13	Body	1	0.124647	31	0.03
SPATA5	Body	1	0.124521	16	0.06
MEX3C	Body	1	0.1245	3	0.33
C5orf33	Body	1	0.124355	6	0.17
CORO1C	5'UTR	1	0.124313	11	0.09
ASXL1	TSS1500	1	0.12401	3	0.33
C10orf76	Body	1	0.123963	3	0.33
PLD5	Body	1	0.123962	3	0.33
CACHD1	Body	1	0.123929	26	0.04
GPRC5B	TSS1500	1	0.123832	5	0.2
OAS3	TSS1500	1	0.123831	2	0.5
GAB1	Body	1	0.123775	18	0.06
AGPAT1	5'UTR	1	0.123475	47	0.02
TANK	TSS200	1	0.12329	1	1
OSM	TSS1500	1	0.123143	3	0.33
RAP1GDS1	Body	1	0.123121	5	0.2
C2orf65	Body	1	0.122983	5	0.2
RBL2	TSS1500	1	0.122982	3	0.33
CDK6	Body	1	0.122981	22	0.05
SLC38A9	Body	1	0.122931	5	0.2
SRCIN1	Body	1	0.122908	48	0.02
KLHL5	5'UTR	1	0.122499	7	0.14
ZFAND3	Body	1	0.12237	26	0.04
PLSCR1	5'UTR	1	0.122151	4	0.25
FLJ46111	TSS1500	1	0.122047	3	0.33
PHLDA3	TSS1500	1	0.122021	5	0.2
NPTN	Body	1	0.121927	15	0.07
TNR	5'UTR	1	0.121919	26	0.04
MAP1B	Body	1	0.121867	21	0.05
HS1BP3	Body	1	0.121819	6	0.17
MIR1208	TSS200	1	0.121773	1	1
PDE2A	Body	1	0.121606	46	0.02
PLEKHA2	TSS1500	1	0.121521	4	0.25
RHEB	Body	1	0.121437	12	0.08
KIAA0922	Body	1	0.12141	23	0.04
ZNF644	TSS1500	1	0.121326	10	0.1
LFNG	5'UTR	1	0.121073	1	1
LFNG	Body	1	0.121073	40	0.03
PGAP1	Body	1	0.121024	2	0.5
MKLN1	5'UTR	1	0.120818	6	0.17
BRCA2	TSS1500	1	0.120742	3	0.33
MATR3	5'UTR	1	0.120672	26	0.04
ACSL3	TSS1500	1	0.120663	2	0.5
UBP1	Body	1	0.120594	8	0.13
ARNTL2	TSS1500	1	0.120262	4	0.25
FOXN3	TSS1500	1	0.120246	7	0.14
TGIF1	TSS1500	1	0.120228	17	0.06
TGIF1	5'UTR	1	0.120228	36	0.03
FAM18B2	Body	1	0.120208	7	0.14
TSPAN4	1stExon	1	0.120093	2	0.5
TSPAN4	TSS1500	1	0.120093	4	0.25
ODZ4	Body	1	0.120069	77	0.01
SEPP1	TSS1500	1	0.119994	4	0.25
NCEH1	Body	1	0.119857	9	0.11
NCEH1	5'UTR	1	0.119857	15	0.07
TMEM204	TSS1500	1	0.119846	4	0.25
CMIP	Body	1	0.119805	85	0.01
MAP1B	TSS1500	1	0.119672	3	0.33
PNPLA2	TSS200	1	0.119519	3	0.33
TNC	5'UTR	1	0.119501	2	0.5
PCMTD1	5'UTR	1	0.119467	6	0.17
ESYT2	Body	1	0.119281	29	0.03
PRICKLE2	5'UTR	1	0.119215	7	0.14
KDM4B	Body	1	0.119138	81	0.01
C7orf50	5'UTR	1	0.119113	2	0.5
C8orf38	TSS1500	1	0.1191	3	0.33
PARP1	Body	1	0.119074	7	0.14
PLEKHF1	5'UTR	1	0.118807	7	0.14
NFIL3	5'UTR	1	0.11879	9	0.11
LOC286238	TSS1500	1	0.11865	3	0.33
PPP2R1B	3'UTR	1	0.118498	1	1
PPP2R1B	Body	1	0.118498	11	0.09
SMARCB1	TSS1500	1	0.118498	2	0.5
EFNA5	Body	1	0.11833	32	0.03
SLC29A1	TSS1500	1	0.118206	6	0.17
SLC29A1	5'UTR	1	0.118206	13	0.08
TRIM35	Body	1	0.118204	9	0.11
KCTD15	5'UTR	1	0.118196	7	0.14
ANXA13	Body	1	0.11818	6	0.17
SFRS7	Body	1	0.118127	8	0.13
TMEM91	Body	1	0.118084	1	1
FAS	TSS1500	1	0.118076	1	1
ACTA2	5'UTR	1	0.118076	22	0.05
PLEKHG5	TSS200	1	0.118037	6	0.17
PRKAR1B	TSS200	1	0.11797	11	0.09
PHF17	5'UTR	1	0.117911	16	0.06
KIAA0556	Body	1	0.117844	25	0.04
BAHCC1	Body	1	0.117797	86	0.01
TRIM22	TSS1500	1	0.11771	3	0.33
TTC39C	TSS1500	1	0.117666	3	0.33
CAPRIN2	Body	1	0.117621	3	0.33
FAM190B	TSS1500	1	0.11761	3	0.33
PDZK1	5'UTR	1	0.117595	2	0.5
ZDHHC14	Body	1	0.117582	61	0.02
SYNPO	Body	1	0.117204	34	0.03
CAMSAP1L1	Body	1	0.117119	8	0.13
TM4SF1	Body	1	0.117092	2	0.5
USP47	TSS1500	1	0.116991	3	0.33
LOC728723	Body	1	0.116952	13	0.08
TRAF3IP2	5'UTR	1	0.116907	10	0.1
PDIA5	Body	1	0.116834	14	0.07
FLRT1	TSS1500	1	0.11658	2	0.5
MACROD1	Body	1	0.11658	98	0.01
LYPLAL1	Body	1	0.116522	8	0.13
PPP2R3A	Body	1	0.116318	3	0.33
CREM	TSS200	1	0.116315	16	0.06
CREM	TSS1500	1	0.116315	16	0.06
CREM	Body	1	0.116315	18	0.06
C1orf21	TSS1500	1	0.1163	4	0.25
NRM	Body	1	0.116269	20	0.05
IRF7	Body	1	0.116049	6	0.17
DAPK2	Body	1	0.116014	14	0.07
C16orf72	Body	1	0.115889	10	0.1
PAG1	5'UTR	1	0.11576	11	0.09
ODF3L1	TSS200	1	0.115607	3	0.33
LTC4S	5'UTR	1	0.115554	1	1
LTC4S	1stExon	1	0.115554	2	0.5
KCNMB3	TSS1500	1	0.115552	9	0.11
KCNMB3	Body	1	0.115552	14	0.07
AXL	Body	1	0.11552	6	0.17
ACSL1	5'UTR	1	0.115476	9	0.11
AGPAT5	Body	1	0.115376	6	0.17
LYRM1	5'UTR	1	0.115312	13	0.08
DCAKD	TSS1500	1	0.115226	9	0.11
DCAKD	5'UTR	1	0.115226	16	0.06
TAF3	Body	1	0.11505	12	0.08
UBAC2	Body	1	0.115042	40	0.03
ZDHHC22	TSS1500	1	0.114966	2	0.5
SRC	5'UTR	1	0.114955	10	0.1
MAPK14	Body	1	0.114921	10	0.1
LASS6	Body	1	0.114716	23	0.04
NAP1L4	Body	1	0.11467	7	0.14
BTD	Body	1	0.114662	7	0.14
GRAMD3	Body	1	0.11465	20	0.05
CLMN	Body	1	0.114611	23	0.04
ST6GALNAC2	Body	1	0.114581	9	0.11
UBTD1	Body	1	0.114545	17	0.06
DOHH	TSS1500	1	0.114476	3	0.33
HERC1	Body	1	0.114474	9	0.11
LAMB1	Body	1	0.11447	20	0.05
DPRXP4	TSS200	1	0.114454	1	1
RNF135	Body	1	0.114454	4	0.25
RHBDF2	5'UTR	1	0.11445	9	0.11
PREX1	Body	1	0.114295	12	0.08
EFTUD1	Body	1	0.114256	4	0.25
PODXL2	TSS1500	1	0.11416	4	0.25
VHL	Body	1	0.114088	7	0.14
CTNNA1	Body	1	0.11406	15	0.07
CBX2	TSS1500	1	0.114043	9	0.11
KRT80	TSS1500	1	0.114018	3	0.33
C10orf55	TSS1500	1	0.113884	2	0.5
CDK15	Body	1	0.113846	10	0.1
ALDH3A2	TSS1500	1	0.11384	4	0.25
WWC1	Body	1	0.113816	20	0.05
CHI3L2	1stExon	1	0.113631	1	1
CHI3L2	5'UTR	1	0.113631	2	0.5
NLRC5	Body	1	0.113509	4	0.25
NFE2L3	Body	1	0.113479	9	0.11
MRVI1	TSS1500	1	0.113399	10	0.1
MRVI1	5'UTR	1	0.113399	15	0.07
TMEM229B	5'UTR	1	0.113361	5	0.2
VPS13B	3'UTR	1	0.113211	1	1
GIT2	Body	1	0.113094	10	0.1
CASP6	TSS1500	1	0.113089	3	0.33
ARMC8	Body	1	0.112895	4	0.25
ZBTB20	5'UTR	1	0.112893	48	0.02
MIR1207	TSS1500	1	0.112856	4	0.25
KIF1B	Body	1	0.112797	18	0.06
PICALM	TSS1500	1	0.112754	3	0.33
PRKD1	TSS1500	1	0.112728	6	0.17
GRK5	Body	1	0.112632	49	0.02
LACE1	TSS1500	1	0.112565	2	0.5
SPOPL	5'UTR	1	0.112455	9	0.11
ZBTB38	5'UTR	1	0.112447	31	0.03
ACVR1	5'UTR	1	0.112409	11	0.09
CCNL1	TSS1500	1	0.112352	2	0.5
ZDHHC13	TSS1500	1	0.112306	4	0.25
DLGAP4	5'UTR	1	0.112222	14	0.07
DLGAP4	Body	1	0.112222	22	0.05
RFT1	TSS1500	1	0.112152	3	0.33
ASPH	TSS1500	1	0.112123	3	0.33
ATAD2B	Body	1	0.112046	4	0.25
TRIM44	Body	1	0.112039	8	0.13
PLOD2	Body	1	0.112032	10	0.1
CCDC97	TSS1500	1	0.111983	3	0.33
BCAS3	Body	1	0.11192	41	0.02
HOMER3	TSS200	1	0.111901	9	0.11
HOMER3	5'UTR	1	0.111901	11	0.09
GAS2L1	Body	1	0.111788	10	0.1
FAM53B	Body	1	0.111788	30	0.03
LNP1	5'UTR	1	0.111781	12	0.08
TMEM154	TSS1500	1	0.1117	1	1
CACNA1C	Body	1	0.111683	116	0.01
IRS2	Body	1	0.111669	10	0.1
NRXN2	5'UTR	1	0.111668	10	0.1
KIAA1715	TSS1500	1	0.111478	5	0.2
LDLR	Body	1	0.111305	13	0.08
FAM20C	Body	1	0.111226	54	0.02
RTKN	TSS1500	1	0.111211	11	0.09
RTKN	Body	1	0.111211	13	0.08
ALOX5AP	Body	1	0.111161	2	0.5
REEP3	Body	1	0.111152	9	0.11
STK32C	Body	1	0.111117	99	0.01
PGM1	TSS1500	1	0.111025	4	0.25
ABLIM2	Body	1	0.111004	93	0.01
LDLRAD3	3'UTR	1	0.110948	1	1
MYBPH	TSS1500	1	0.110942	5	0.2
LAMB3	Body	1	0.110931	8	0.13
TRPS1	Body	1	0.110927	9	0.11
PTCH2	Body	1	0.110898	4	0.25
C1orf113	TSS200	1	0.110798	4	0.25
KIF13B	Body	1	0.110762	28	0.04
EXT1	TSS1500	1	0.110732	4	0.25
CASP7	5'UTR	1	0.110685	12	0.08
PPM1E	TSS1500	1	0.110657	3	0.33
SNX18	3'UTR	1	0.110632	3	0.33
SNX18	Body	1	0.110632	6	0.17
SNX18	1stExon	1	0.110632	6	0.17
PILRB	Body	1	0.1106	3	0.33
WDFY1	Body	1	0.110497	9	0.11
FNIP2	TSS1500	1	0.110325	4	0.25
FIBCD1	Body	1	0.110321	24	0.04
MBNL2	5'UTR	1	0.110298	16	0.06
DLG5	Body	1	0.110269	22	0.05
RAB31	TSS1500	1	0.110249	3	0.33
RQCD1	Body	1	0.110227	7	0.14
FAM115A	5'UTR	1	0.110181	11	0.09
SFT2D2	Body	1	0.110166	6	0.17
FEM1C	Body	1	0.110161	2	0.5
RAB24	TSS1500	1	0.110135	4	0.25
PRELID1	Body	1	0.110135	4	0.25
SSH2	Body	1	0.110133	27	0.04
PEX14	Body	1	0.110101	43	0.02
ADRBK1	Body	1	0.110086	15	0.07
PSD2	5'UTR	1	0.11006	4	0.25
WWC2	Body	1	0.110039	34	0.03
PPP3CC	Body	1	0.109977	4	0.25
C10orf72	Body	1	0.109933	11	0.09
OAZ1	TSS1500	1	0.109924	2	0.5
STAB1	5'UTR	1	0.109888	1	1
STAB1	1stExon	1	0.109888	1	1
TMEM22	TSS1500	1	0.109878	3	0.33
LNPEP	1stExon	1	0.109859	3	0.33
LNPEP	5'UTR	1	0.109859	5	0.2
LNPEP	Body	1	0.109859	10	0.1
PIK3R1	TSS200	1	0.109787	9	0.11
SNORA49	TSS1500	1	0.109748	7	0.14
EP400	Body	1	0.109748	82	0.01
OGFRL1	Body	1	0.109737	5	0.2
ERN1	TSS1500	1	0.10968	4	0.25
HNRNPF	5'UTR	1	0.109625	34	0.03
TRIP12	Body	1	0.109571	10	0.1
FAM114A1	5'UTR	1	0.109563	7	0.14
EHD1	TSS1500	1	0.109528	4	0.25
C11orf75	5'UTR	1	0.10948	13	0.08
MTHFD1L	Body	1	0.109476	32	0.03
NPAS3	Body	1	0.109462	29	0.03
LOC283404	TSS200	1	0.109445	1	1
BRMS1L	Body	1	0.109425	3	0.33
KIAA0232	5'UTR	1	0.109396	6	0.17
FBXO44	TSS1500	1	0.109312	9	0.11
PRDX6	TSS1500	1	0.109308	7	0.14
MORN3	Body	1	0.109233	3	0.33
COL23A1	Body	1	0.109209	99	0.01
SLC8A1	TSS1500	1	0.10917	4	0.25
SLC8A1	5'UTR	1	0.10917	16	0.06
GCLM	TSS1500	1	0.109122	5	0.2
PLEK	TSS1500	1	0.109121	2	0.5
ITPKB	TSS1500	1	0.10908	4	0.25
SNORA74B	TSS1500	1	0.109074	2	0.5
ATP6V0E1	Body	1	0.109074	11	0.09
HNRNPU	TSS1500	1	0.10905	5	0.2
RAD52	Body	1	0.10903	13	0.08
ACSL6	TSS1500	1	0.109016	7	0.14
C3orf25	TSS1500	1	0.109006	3	0.33
NOLC1	TSS1500	1	0.109003	3	0.33
PROCA1	TSS200	1	0.108937	3	0.33
STEAP3	5'UTR	1	0.108879	5	0.2
CDT1	TSS1500	1	0.108873	4	0.25
RAB36	TSS1500	1	0.108863	4	0.25
ACTN4	Body	1	0.108844	7	0.14
MOBKL2A	5'UTR	1	0.108761	12	0.08
HNRPLL	TSS1500	1	0.10868	6	0.17
NMI	TSS1500	1	0.108673	2	0.5
PROCA1	5'UTR	1	0.108537	2	0.5
PROCA1	1stExon	1	0.108537	3	0.33
ZNF589	Body	1	0.108365	3	0.33
PANX1	Body	1	0.108349	14	0.07
ASCC1	Body	1	0.108335	9	0.11
C1orf213	Body	1	0.108308	6	0.17
C1orf213	3'UTR	1	0.108308	6	0.17
ZNF436	TSS1500	1	0.108308	10	0.1
C1orf213	1stExon	1	0.108308	10	0.1
STAU2	Body	1	0.108219	18	0.06
GFOD1	TSS1500	1	0.108171	5	0.2
NACC2	5'UTR	1	0.10816	18	0.06
IQSEC3	5'UTR	1	0.108142	16	0.06
IQSEC3	Body	1	0.108142	31	0.03
GNPDA1	Body	1	0.108131	2	0.5
UBAC2	TSS1500	1	0.108127	11	0.09
DGKZ	TSS1500	1	0.108117	13	0.08
DGKZ	Body	1	0.108117	46	0.02
ASPH	Body	1	0.108087	23	0.04
DPF3	TSS1500	1	0.108079	5	0.2
THBS4	Body	1	0.108075	9	0.11
SPARC	Body	1	0.108022	3	0.33
TRAPPC9	TSS1500	1	0.107943	8	0.13
SLC45A4	Body	1	0.107895	36	0.03
GRB2	Body	1	0.107875	13	0.08
N4BP2L1	Body	1	0.107706	10	0.1
ERGIC1	Body	1	0.10765	28	0.04
REPS1	Body	1	0.10763	7	0.14
CNOT10	Body	1	0.107518	6	0.17
SCOC	Body	1	0.107493	19	0.05
RND3	Body	1	0.107422	15	0.07
FBXO32	Body	1	0.107421	9	0.11
FLRT2	5'UTR	1	0.10741	28	0.04
EHD4	Body	1	0.107396	24	0.04
HIF1A	Body	1	0.107357	4	0.25
SLC37A2	TSS1500	1	0.107315	1	1
ACSL3	5'UTR	1	0.10728	11	0.09
CD82	5'UTR	1	0.107241	11	0.09
TNKS	Body	1	0.107206	10	0.1
RAB10	3'UTR	1	0.107127	1	1
CTAGE5	TSS1500	1	0.107113	5	0.2
CTAGE5	Body	1	0.107113	12	0.08
METTL8	Body	1	0.107021	3	0.33
RAD51C	TSS1500	1	0.10702	7	0.14
TEX14	TSS1500	1	0.10702	9	0.11
2015-03-10	Body	1	0.106963	23	0.04
SMCR5	TSS200	1	0.106958	1	1
RFTN2	TSS1500	1	0.106951	2	0.5
CAPZB	Body	1	0.106913	39	0.03
MNT	Body	1	0.106884	15	0.07
CNOT8	3'UTR	1	0.106857	1	1
RNF19A	Body	1	0.106855	1	1
DDHD1	Body	1	0.106852	4	0.25
SIPA1L2	Body	1	0.106851	9	0.11
SORBS2	5'UTR	1	0.106838	50	0.02
STX1A	Body	1	0.106834	14	0.07
LPGAT1	1stExon	1	0.10683	3	0.33
LPGAT1	5'UTR	1	0.10683	6	0.17
ZNF217	5'UTR	1	0.106785	2	0.5
ZNF217	1stExon	1	0.106785	4	0.25
CYP27A1	Body	1	0.106781	5	0.2
RAI1	3'UTR	1	0.106766	6	0.17
PLAU	TSS1500	1	0.106731	3	0.33
C10orf55	3'UTR	1	0.106731	11	0.09
MLXIP	Body	1	0.106691	16	0.06
SRP68	TSS1500	1	0.106651	5	0.2
LHFP	Body	1	0.106543	23	0.04
IMPA2	TSS1500	1	0.10649	4	0.25
NFXL1	Body	1	0.106443	7	0.14
MGLL	Body	1	0.106431	14	0.07
FERMT3	Body	1	0.106394	10	0.1
ADK	Body	1	0.106361	25	0.04
CROCCL2	TSS1500	1	0.106319	2	0.5
MAF	3'UTR	1	0.106297	5	0.2
MAF	1stExon	1	0.106297	13	0.08
PHRF1	3'UTR	1	0.106252	2	0.5
RASSF3	Body	1	0.106227	13	0.08
SLC37A3	Body	1	0.106196	2	0.5
HHATL	TSS200	1	0.106157	2	0.5
HHATL	5'UTR	1	0.106157	7	0.14
MYEF2	Body	1	0.106149	6	0.17
ZIC1	3'UTR	1	0.106127	5	0.2
CAPN2	5'UTR	1	0.106109	1	1
CAPN2	1stExon	1	0.106109	2	0.5
PTP4A2	5'UTR	1	0.106061	3	0.33
TNK2	5'UTR	1	0.106005	15	0.07
TNK2	Body	1	0.106005	41	0.02
IRAK2	Body	1	0.105935	12	0.08
RPS6KA1	Body	1	0.105927	16	0.06
C3orf59	TSS1500	1	0.105924	3	0.33
DISP1	Body	1	0.105922	3	0.33
CP	TSS1500	1	0.105901	1	1
GLCE	5'UTR	1	0.105873	7	0.14
KPNA1	5'UTR	1	0.105791	5	0.2
KPNA1	Body	1	0.105791	6	0.17
WIBG	TSS1500	1	0.105785	13	0.08
TRAF1	TSS1500	1	0.105772	2	0.5
RNF216	Body	1	0.105713	18	0.06
DNMT3A	5'UTR	1	0.105692	20	0.05
DLG1	Body	1	0.105652	6	0.17
SERGEF	Body	1	0.105625	21	0.05
DCP1B	TSS1500	1	0.105621	2	0.5
ZNF136	Body	1	0.105614	4	0.25
GNA13	3'UTR	1	0.105581	1	1
SMOC1	Body	1	0.105565	17	0.06
PPFIBP2	TSS1500	1	0.105549	4	0.25
MIR103-2	TSS1500	1	0.105535	3	0.33
PANK2	Body	1	0.105535	10	0.1
SAMD14	5'UTR	1	0.105465	8	0.13
PCSK5	Body	1	0.105431	13	0.08
SPATA12	5'UTR	1	0.105431	3	0.33
POU6F1	TSS1500	1	0.10537	4	0.25
KIAA1199	5'UTR	1	0.105362	21	0.05
XYLT1	Body	1	0.105308	30	0.03
IFI44L	TSS1500	1	0.105273	5	0.2
SNAPC1	3'UTR	1	0.105246	1	1
ZNF678	TSS1500	1	0.105244	4	0.25
CDK14	Body	1	0.10524	14	0.07
GGPS1	5'UTR	1	0.105188	7	0.14
MIR145	TSS200	1	0.105185	6	0.17
LOC728264	Body	1	0.105185	18	0.06
CHI3L1	3'UTR	1	0.105166	1	1
SP1	5'UTR	1	0.105145	4	0.25
SP1	Body	1	0.105145	5	0.2
GTDC1	TSS1500	1	0.105129	7	0.14
RUFY1	3'UTR	1	0.105081	1	1
HNRPLL	Body	1	0.105031	10	0.1
EXOC4	Body	1	0.105005	48	0.02
S100A10	TSS1500	1	0.104999	5	0.2
TRMT1	3'UTR	1	0.104964	1	1
SHANK3	3'UTR	1	0.104927	2	0.5
KIRREL3	Body	1	0.104925	70	0.01
NFIX	Body	1	0.104912	50	0.02
CDC42EP3	TSS1500	1	0.104907	4	0.25
DLK1	Body	1	0.104831	14	0.07
SALL1	Body	1	0.104829	24	0.04
ULK4	5'UTR	1	0.104781	8	0.13
PTPRA	Body	1	0.104731	1	1
FKBP5	TSS1500	1	0.104724	7	0.14
LOC285847	Body	1	0.104724	14	0.07
C2orf69	3'UTR	1	0.104692	1	1
UBE2R2	Body	1	0.104689	4	0.25
OGDH	Body	1	0.104688	4	0.25
PTPN9	Body	1	0.104666	9	0.11
TRIP6	TSS1500	1	0.104658	6	0.17
ZNF608	Body	1	0.104592	25	0.04
CRLF3	Body	1	0.104578	3	0.33
ATF3	5'UTR	1	0.104541	24	0.04
AIP	Body	1	0.104426	5	0.2
UBE2D3	Body	1	0.10439	29	0.03
CNTFR	TSS1500	1	0.104363	3	0.33
SLC35C2	Body	1	0.104349	1	1
NOTCH1	Body	1	0.104297	57	0.02
ABCA1	Body	1	0.104296	5	0.2
SLC25A37	Body	1	0.104257	13	0.08
HIC1	TSS200	1	0.104228	3	0.33
HIC1	5'UTR	1	0.104228	10	0.1
CHCHD6	Body	1	0.104219	24	0.04
OBFC1	TSS1500	1	0.104217	2	0.5
PTEN	Body	1	0.104215	4	0.25
VAV2	Body	1	0.104194	63	0.02
HSPG2	TSS1500	1	0.10413	4	0.25
GALK1	TSS1500	1	0.104093	4	0.25
SLAIN2	Body	1	0.104089	5	0.2
MARK2	TSS200	1	0.104056	4	0.25
C11orf58	Body	1	0.104018	6	0.17
C11orf58	5'UTR	1	0.104018	11	0.09
SPG21	TSS1500	1	0.104	3	0.33
SFRS2B	TSS1500	1	0.103968	3	0.33
SMAD6	3'UTR	1	0.103967	3	0.33
SMAD6	Body	1	0.103967	35	0.03
SLC38A10	TSS1500	1	0.103957	5	0.2
MIR149	TSS200	1	0.103829	2	0.5
ITPRIP	5'UTR	1	0.103826	11	0.09
BCL9L	5'UTR	1	0.103819	3	0.33
BCL9L	1stExon	1	0.103819	3	0.33
CXXC5	TSS1500	1	0.103712	4	0.25
NHEJ1	Body	1	0.103695	4	0.25
CSRP1	5'UTR	1	0.103626	10	0.1
WDFY3	5'UTR	1	0.103604	11	0.09
TTLL4	Body	1	0.103565	1	1
ADAM19	TSS1500	1	0.103546	5	0.2
SLC2A10	TSS1500	1	0.103529	2	0.5
RRBP1	5'UTR	1	0.103457	3	0.33
TTC21B	Body	1	0.103444	4	0.25
CDH23	3'UTR	1	0.103432	1	1
APPBP2	Body	1	0.103412	3	0.33
FARP1	5'UTR	1	0.103392	26	0.04
BCAT1	TSS200	1	0.103377	3	0.33
SH3PXD2B	Body	1	0.103363	32	0.03
CDS1	3'UTR	1	0.103315	1	1
SLC34A1	Body	1	0.103297	5	0.2
GRHL3	TSS1500	1	0.103262	8	0.13
C14orf4	TSS1500	1	0.103245	3	0.33
CYTSB	TSS200	1	0.103217	7	0.14
ZNF235	TSS1500	1	0.103207	2	0.5
LCP2	Body	1	0.103184	6	0.17
RNASEH2B	Body	1	0.103168	4	0.25
MAP4	Body	1	0.103099	11	0.09
TAF1D	Body	1	0.103095	1	1
C12orf72	1stExon	1	0.103092	3	0.33
C12orf72	5'UTR	1	0.103092	14	0.07
AIM1	Body	1	0.103087	5	0.2
ATP6V0C	Body	1	0.103075	4	0.25
LARS2	3'UTR	1	0.103025	1	1
ZNF619	TSS1500	1	0.102909	2	0.5
C15orf52	TSS1500	1	0.102878	2	0.5
SPARC	5'UTR	1	0.102876	6	0.17
TRAK1	Body	1	0.102846	25	0.04
RAGE	Body	1	0.102822	9	0.11
NTM	Body	1	0.102803	136	0.01
PRKACA	Body	1	0.102795	10	0.1
PRKACA	TSS200	1	0.102795	11	0.09
DKK3	TSS1500	1	0.102747	11	0.09
SETD7	Body	1	0.102743	5	0.2
CRABP2	TSS1500	1	0.102672	4	0.25
TNRC6B	TSS1500	1	0.102668	8	0.13
UCN2	TSS1500	1	0.102621	3	0.33
COL7A1	Body	1	0.102621	14	0.07
CCDC21	3'UTR	1	0.102614	2	0.5
SH3BGRL3	TSS1500	1	0.102614	3	0.33
CRADD	Body	1	0.102571	17	0.06
STK38	3'UTR	1	0.102552	1	1
CSNK1E	TSS200	1	0.102534	9	0.11
SLK	Body	1	0.102518	5	0.2
RPUSD3	TSS1500	1	0.102516	3	0.33
GPM6A	5'UTR	1	0.102499	14	0.07
GPM6A	Body	1	0.102499	16	0.06
DNAJB6	5'UTR	1	0.102438	5	0.2
RAPGEF6	Body	1	0.102412	8	0.13
ESD	TSS1500	1	0.102365	4	0.25
MAZ	Body	1	0.102309	11	0.09
MEF2D	5'UTR	1	0.102302	19	0.05
STK10	Body	1	0.102283	30	0.03
CDH11	5'UTR	1	0.102253	20	0.05
SERPINB1	Body	1	0.10221	1	1
TIPARP	TSS1500	1	0.102201	3	0.33
LOC100287227	Body	1	0.102201	6	0.17
MFSD10	Body	1	0.102183	6	0.17
UOX	Body	1	0.102154	3	0.33
CNOT6L	Body	1	0.102143	6	0.17
IGSF11	Body	1	0.102118	21	0.05
COL15A1	Body	1	0.102107	12	0.08
GMPR	Body	1	0.102043	10	0.1
DTNBP1	5'UTR	1	0.102031	10	0.1
C6orf145	Body	1	0.10201	20	0.05
RAB5A	TSS1500	1	0.101992	5	0.2
FAM184A	Body	1	0.101978	12	0.08
FAM184A	5'UTR	1	0.101978	21	0.05
MYST3	Body	1	0.101978	6	0.17
TRIT1	Body	1	0.101977	6	0.17
YWHAG	Body	1	0.101959	9	0.11
RNASEN	Body	1	0.101919	8	0.13
GSN	Body	1	0.101914	9	0.11
WDR1	Body	1	0.101903	21	0.05
CBLB	Body	1	0.101875	4	0.25
HDAC1	3'UTR	1	0.10185	1	1
BCL9	3'UTR	1	0.101843	1	1
SMARCAL1	TSS1500	1	0.101806	8	0.13
FYCO1	5'UTR	1	0.101805	4	0.25
BCKDHB	Body	1	0.101801	7	0.14
GP1BB	TSS200	1	0.101779	6	0.17
2015-09-05	3'UTR	1	0.101779	10	0.1
DNAJC10	Body	1	0.101773	1	1
LRP12	Body	1	0.101766	11	0.09
ULK3	TSS1500	1	0.101702	2	0.5
METRN	TSS1500	1	0.101667	2	0.5
TRIM62	Body	1	0.101649	21	0.05
DUSP10	Body	1	0.101648	8	0.13
DUSP10	5'UTR	1	0.101648	10	0.1
PSD3	Body	1	0.101646	39	0.03
RAI1	Body	1	0.101634	24	0.04
DCT	TSS1500	1	0.101611	2	0.5
RELT	TSS1500	1	0.101609	6	0.17
ZBTB47	TSS1500	1	0.101603	3	0.33
PBRM1	Body	1	0.101602	5	0.2
ST8SIA1	Body	1	0.101536	8	0.13
UBE2G1	Body	1	0.101535	10	0.1
SOBP	Body	1	0.101524	21	0.05
ALPK3	TSS1500	1	0.101482	3	0.33
PLEKHO2	Body	1	0.101444	6	0.17
PDE4C	5'UTR	1	0.101441	7	0.14
PDE4C	Body	1	0.101441	29	0.03
PHC2	Body	1	0.101415	24	0.04
ABCA8	Body	1	0.101373	2	0.5
PNOC	1stExon	1	0.101369	1	1
PNOC	5'UTR	1	0.101369	7	0.14
MKLN1	TSS1500	1	0.101363	9	0.11
FLJ43663	Body	1	0.101363	31	0.03
ZHX3	TSS1500	1	0.101345	1	1
AMD1	Body	1	0.101321	8	0.13
AMD1	5'UTR	1	0.101321	8	0.13
PANX2	TSS200	1	0.101311	6	0.17
C6orf35	Body	1	0.101296	8	0.13
LNX1	TSS1500	1	0.101262	7	0.14
NOL4	Body	1	0.101227	9	0.11
GGA3	Body	1	0.101224	7	0.14
PLOD1	Body	1	0.101215	10	0.1
IL6R	TSS1500	1	0.101191	5	0.2
ZNF704	5'UTR	1	0.101132	7	0.14
URB1	Body	1	0.101115	10	0.1
TMOD3	5'UTR	1	0.10111	7	0.14
PRPH	TSS1500	1	0.101061	3	0.33
EPS8	5'UTR	1	0.101046	17	0.06
PCCA	Body	1	0.101044	47	0.02
STAT5A	TSS1500	1	0.10103	3	0.33
SH3TC1	TSS1500	1	0.101018	3	0.33
ITPRIP	TSS1500	1	0.100994	3	0.33
HSBP1	TSS1500	1	0.100964	3	0.33
TMEM33	TSS1500	1	0.100956	2	0.5
CORO2B	Body	1	0.100951	30	0.03
SPATA12	TSS1500	1	0.100893	1	1
WWP1	5'UTR	1	0.100884	7	0.14
GAS8	TSS1500	1	0.100877	2	0.5
ARNT2	Body	1	0.100819	27	0.04
NOTCH3	Body	1	0.100813	34	0.03
MIR1307	Body	1	0.100798	2	0.5
FAM120B	Body	1	0.100798	9	0.11
UXS1	Body	1	0.100783	22	0.05
GEM	Body	1	0.100775	2	0.5
OSBPL9	Body	1	0.100725	18	0.06
OSBPL9	5'UTR	1	0.100725	19	0.05
BCL6	TSS200	1	0.100691	9	0.11
C9orf3	Body	1	0.100676	30	0.03
JTB	TSS1500	1	0.100668	5	0.2
KIF14	Body	1	0.10063	3	0.33
ARHGAP22	Body	1	0.100617	40	0.03
SETBP1	5'UTR	1	0.100614	8	0.13
UGP2	Body	1	0.100602	8	0.13
UGP2	5'UTR	1	0.100602	16	0.06
NEK7	TSS1500	1	0.100588	5	0.2
MTSS1	TSS1500	1	0.100573	6	0.17
USP3	Body	1	0.100448	13	0.08
KCMF1	Body	1	0.100442	7	0.14
RGS16	Body	1	0.100418	4	0.25
MRC2	Body	1	0.100385	35	0.03
UCP2	5'UTR	1	0.100335	3	0.33
MAT2B	TSS1500	1	0.100285	6	0.17
LASP1	Body	1	0.100284	18	0.06
ACAP2	Body	1	0.100282	9	0.11
RNF44	5'UTR	1	0.100281	5	0.2
PROCA1	Body	1	0.100278	5	0.2
ACPL2	5'UTR	1	0.100256	9	0.11
ID3	TSS1500	1	0.10025	3	0.33
ZMYND11	Body	1	0.100163	7	0.14
VAV3	Body	1	0.100145	13	0.08
RARRES3	TSS1500	1	0.100139	1	1
GYG1	TSS1500	1	0.100056	3	0.33
PLCE1	TSS1500	1	0.100043	5	0.2
CTLA4	TSS200	1	0.100011	1	1
PLA1A	TSS1500	1	0.0999609	3	0.33
LYL1	TSS1500	1	0.099926	3	0.33
EML5	TSS1500	1	0.0999232	4	0.25
C15orf62	TSS200	1	0.0998836	4	0.25
DNAJC17	Body	1	0.0998836	20	0.05
RPS24	3'UTR	1	0.0998719	4	0.25
RPS24	Body	1	0.0998719	7	0.14
TRIP10	TSS1500	1	0.099857	4	0.25
LEPROT	Body	1	0.0998395	5	0.2
LEPR	5'UTR	1	0.0998395	20	0.05
RGNEF	Body	1	0.0997893	17	0.06
GPSM1	Body	1	0.0997469	24	0.04
DHX40	TSS1500	1	0.0997311	3	0.33
COMMD3	TSS1500	1	0.0997306	4	0.25
ELF1	1stExon	1	0.099711	2	0.5
ELF1	5'UTR	1	0.099711	6	0.17
TP53BP2	5'UTR	1	0.0997066	10	0.1
TP53BP2	Body	1	0.0997066	11	0.09
PPP2CA	Body	1	0.0997047	5	0.2
KCNRG	Body	1	0.099686	2	0.5
KCNRG	3'UTR	1	0.099686	2	0.5
CSK	5'UTR	1	0.0996825	5	0.2
TNS1	5'UTR	1	0.0996431	16	0.06
FAM198A	TSS1500	1	0.0996364	3	0.33
RAPGEF1	TSS1500	1	0.099626	1	1
SLC7A8	TSS1500	1	0.0996105	4	0.25
UBE2O	Body	1	0.0995572	25	0.04
ARSG	5'UTR	1	0.0995566	25	0.04
ERRFI1	5'UTR	1	0.0995368	10	0.1
MIR942	TSS1500	1	0.0995276	3	0.33
ATG7	Body	1	0.099516	25	0.04
STX18	Body	1	0.0995061	15	0.07
PPP1R9A	TSS1500	1	0.0994845	20	0.05
ASH1L	5'UTR	1	0.0994615	3	0.33
C10orf11	Body	1	0.0994609	44	0.02
VEZF1	TSS1500	1	0.0994585	3	0.33
VSIG10	3'UTR	1	0.0994583	1	1
HPN	TSS1500	1	0.0993518	2	0.5
SCN1B	Body	1	0.0993518	9	0.11
EIF2AK4	Body	1	0.0993514	12	0.08
NEURL1B	Body	1	0.0993497	28	0.04
SYPL1	TSS1500	1	0.0993402	4	0.25
CCDC42	TSS1500	1	0.0993215	5	0.2
SYNPO2	Body	1	0.0993131	20	0.05
SH2D7	TSS1500	1	0.0992967	3	0.33
BFSP1	TSS200	1	0.0992876	3	0.33
TRPC4AP	TSS1500	1	0.09927	4	0.25
FAM101A	TSS1500	1	0.0992512	3	0.33
NCALD	TSS200	1	0.099229	4	0.25
NCALD	TSS1500	1	0.099229	10	0.1
NIPA2	5'UTR	1	0.0992114	4	0.25
SMARCC1	Body	1	0.0992113	8	0.13
MYH9	Body	1	0.0991984	27	0.04
ZNF354B	TSS1500	1	0.0991402	3	0.33
SSFA2	TSS1500	1	0.0991342	3	0.33
CTNND2	Body	1	0.0991224	39	0.03
ITGA9	Body	1	0.0991208	17	0.06
SYT2	5'UTR	1	0.0990701	11	0.09
MBP	TSS1500	1	0.0990539	7	0.14
DEGS1	Body	1	0.0990407	4	0.25
COL4A2	Body	1	0.0989801	88	0.01
TRIM56	TSS1500	1	0.0989573	3	0.33
KCNJ16	TSS1500	1	0.0989451	4	0.25
KCNJ16	5'UTR	1	0.0989451	7	0.14
C14orf34	Body	1	0.0989244	2	0.5
FAM38A	TSS1500	1	0.0989209	6	0.17
SPRED2	5'UTR	1	0.0989095	4	0.25
SPRED2	1stExon	1	0.0989095	4	0.25
SP140L	5'UTR	1	0.0988612	2	0.5
SP140L	1stExon	1	0.0988612	2	0.5
TMCO3	Body	1	0.0988528	49	0.02
ASCC1	3'UTR	1	0.0988473	1	1
SESN1	Body	1	0.0988148	10	0.1
UBQLN1	Body	1	0.0987942	3	0.33
C10orf84	TSS1500	1	0.0987923	3	0.33
MAPK8	TSS1500	1	0.098773	3	0.33
MAP9	TSS1500	1	0.0987706	3	0.33
C11orf80	Body	1	0.0987537	14	0.07
LHCGR	Body	1	0.0987494	9	0.11
DGKD	Body	1	0.0987468	44	0.02
FBXL20	Body	1	0.0987363	4	0.25
NTNG2	Body	1	0.0986834	14	0.07
STIM2	Body	1	0.0986745	12	0.08
GPR107	3'UTR	1	0.0986686	1	1
PAPLN	TSS1500	1	0.0986603	2	0.5
SEC24B	Body	1	0.0986497	7	0.14
FGD4	5'UTR	1	0.0985643	6	0.17
COTL1	Body	1	0.0985618	16	0.06
MYST4	5'UTR	1	0.0985584	6	0.17
FLJ37543	TSS1500	1	0.0985545	1	1
NPEPL1	Body	1	0.0985499	4	0.25
TNFAIP3	Body	1	0.0985463	9	0.11
ZDHHC1	3'UTR	1	0.0985165	2	0.5
TPPP3	TSS1500	1	0.0985165	6	0.17
PROM1	5'UTR	1	0.0984918	9	0.11
GMEB1	TSS1500	1	0.0984658	2	0.5
BRSK2	Body	1	0.0984552	81	0.01
DHX29	Body	1	0.0984465	5	0.2
FBXW8	Body	1	0.0984374	22	0.05
SYT11	Body	1	0.0984347	5	0.2
RASSF4	Body	1	0.0984228	22	0.05
ZNF710	5'UTR	1	0.0983944	17	0.06
EIF4E3	Body	1	0.098394	6	0.17
EML4	Body	1	0.0983788	8	0.13
NIPBL	5'UTR	1	0.0983677	5	0.2
NEURL3	Body	1	0.0983645	13	0.08
AMOTL2	Body	1	0.0983553	11	0.09
FAT1	Body	1	0.0983401	79	0.01
NOP58	Body	1	0.0983387	12	0.08
CTBP2	5'UTR	1	0.0983278	49	0.02
SLC25A3	TSS1500	1	0.0983032	4	0.25
BRD4	Body	1	0.0982919	16	0.06
GNG12	TSS1500	1	0.0982594	4	0.25
MIR551B	TSS1500	1	0.0982481	2	0.5
PITPNM1	TSS1500	1	0.0982248	3	0.33
FAM188A	TSS1500	1	0.0982204	3	0.33
DPY19L1	Body	1	0.0982147	6	0.17
TRIP4	Body	1	0.0982076	5	0.2
RIC8B	TSS1500	1	0.0982009	4	0.25
NRXN2	TSS1500	1	0.0981992	10	0.1
KLHL29	Body	1	0.0981584	59	0.02
AKAP10	TSS1500	1	0.0981469	5	0.2
AASDHPPT	Body	1	0.098139	10	0.1
TBL1XR1	Body	1	0.0981283	7	0.14
BCL2L11	5'UTR	1	0.0980972	8	0.13
SNORD103A	TSS1500	1	0.0980488	7	0.14
EIF4G1	Body	1	0.0980204	30	0.03
GPD2	5'UTR	1	0.0979878	15	0.07
ZC3H12D	3'UTR	1	0.0979847	3	0.33
DNMT3A	3'UTR	1	0.0979721	2	0.5
KDM2A	TSS1500	1	0.0979664	5	0.2
WASF2	5'UTR	1	0.0979588	12	0.08
SORL1	Body	1	0.0979538	28	0.04
AHCYL2	Body	1	0.0979528	19	0.05
PGAP1	TSS1500	1	0.0979456	2	0.5
TBC1D14	5'UTR	1	0.0979357	9	0.11
PODXL	Body	1	0.0979276	11	0.09
LOC100130872	TSS200	1	0.0979031	5	0.2
LOC100130872-SPON2	TSS1500	1	0.0979031	9	0.11
PTPRG	Body	1	0.0978168	75	0.01
NBR1	5'UTR	1	0.0977833	13	0.08
ZSWIM6	Body	1	0.0977665	23	0.04
NIN	1stExon	1	0.0977488	2	0.5
TSPAN32	Body	1	0.0977321	10	0.1
NFATC3	TSS1500	1	0.0976976	6	0.17
PRKDC	Body	1	0.0976887	22	0.05
PDCD11	3'UTR	1	0.0976811	1	1
ARHGEF3	TSS200	1	0.0976805	3	0.33
BEND5	Body	1	0.0976571	6	0.17
AGBL4	Body	1	0.0976571	30	0.03
USP54	Body	1	0.0976493	5	0.2
TMEM108	5'UTR	1	0.0976392	15	0.07
KIAA0226	5'UTR	1	0.0976327	27	0.04
PHF21A	Body	1	0.0976225	14	0.07
TRPM7	Body	1	0.0975884	4	0.25
BLVRA	TSS1500	1	0.097564	4	0.25
XRN1	3'UTR	1	0.0975604	1	1
ZNRF2	Body	1	0.0975417	8	0.13
CER1	TSS1500	1	0.0975149	1	1
CCDC50	TSS1500	1	0.0974985	2	0.5
UTS2D	5'UTR	1	0.0974985	16	0.06
AVL9	Body	1	0.0974676	5	0.2
C22orf28	TSS1500	1	0.097456	3	0.33
ILKAP	Body	1	0.0974466	6	0.17
MKNK2	3'UTR	1	0.0973337	5	0.2
DCLK1	Body	1	0.0973276	27	0.04
MIR548F5	Body	1	0.0973276	50	0.02
NFS1	3'UTR	1	0.0973155	1	1
KCNC1	Body	1	0.0973108	18	0.06
C15orf5	TSS1500	1	0.0973039	2	0.5
SGK269	5'UTR	1	0.0973039	5	0.2
SPATA16	Body	1	0.0972762	4	0.25
MOBKL1B	Body	1	0.0972215	4	0.25
CARS	Body	1	0.0972095	10	0.1
CARS	5'UTR	1	0.0972095	11	0.09
ZDHHC17	Body	1	0.0972037	5	0.2
SIK3	TSS1500	1	0.0972018	3	0.33
C9orf46	5'UTR	1	0.0971981	4	0.25
S1PR3	5'UTR	1	0.0971956	5	0.2
SPATS2L	TSS200	1	0.0971946	10	0.1
NFKBIA	Body	1	0.0971738	6	0.17
NR3C2	Body	1	0.0971651	6	0.17
CCDC85C	Body	1	0.0971091	28	0.04
FAM118A	TSS200	1	0.0970668	11	0.09
FAM118A	TSS1500	1	0.0970668	11	0.09
EPB41L5	Body	1	0.0970643	6	0.17
ENAH	Body	1	0.0970602	15	0.07
ATP11A	TSS1500	1	0.0970427	4	0.25
MELK	TSS1500	1	0.0969964	4	0.25
C21orf7	TSS200	1	0.096991	1	1
NET1	TSS1500	1	0.0969874	4	0.25
TK2	TSS200	1	0.0969867	1	1
AGPAT2	TSS1500	1	0.0969863	3	0.33
GALNT10	Body	1	0.0969694	28	0.04
MRVI1	Body	1	0.0969177	10	0.1
ARAP3	Body	1	0.0968713	2	0.5
TOP1	Body	1	0.0968693	9	0.11
ATXN7L3	Body	1	0.0968422	3	0.33
C7orf44	5'UTR	1	0.0968203	8	0.13
C16orf80	TSS1500	1	0.0967987	3	0.33
BCL2L15	3'UTR	1	0.096764	1	1
MPRIP	Body	1	0.0967598	31	0.03
KLF3	5'UTR	1	0.0967525	11	0.09
C20orf4	TSS1500	1	0.0967425	3	0.33
ZNF236	Body	1	0.0967206	16	0.06
RUVBL1	Body	1	0.0966969	7	0.14
C5orf28	5'UTR	1	0.0966888	5	0.2
RGS6	Body	1	0.0966571	30	0.03
C3orf37	TSS1500	1	0.096645	4	0.25
TRIM8	Body	1	0.096635	8	0.13
CACNB4	Body	1	0.0966155	25	0.04
NEIL3	Body	1	0.0966044	5	0.2
UTS2D	TSS1500	1	0.0965626	2	0.5
CCDC50	Body	1	0.0965626	9	0.11
SGK1	Body	1	0.0965322	38	0.03
ZRANB1	Body	1	0.0965223	2	0.5
USP7	Body	1	0.096522	27	0.04
HCCA2	Body	1	0.096469	186	0.01
CD2	Body	1	0.0964652	1	1
XRCC5	Body	1	0.096464	9	0.11
RBM15	3'UTR	1	0.0964552	1	1
ABCC3	3'UTR	1	0.0964508	2	0.5
ALKBH3	TSS1500	1	0.0964442	3	0.33
STARD13	Body	1	0.0964438	35	0.03
C1orf230	TSS1500	1	0.0964301	4	0.25
HLTF	TSS1500	1	0.0964167	18	0.06
ARNTL	5'UTR	1	0.0963948	12	0.08
TNS3	5'UTR	1	0.0963907	30	0.03
DLEC1	TSS1500	1	0.0963583	2	0.5
NFAT5	TSS1500	1	0.0963462	4	0.25
ORAI1	Body	1	0.0963249	4	0.25
PIKFYVE	Body	1	0.0963245	3	0.33
NCRNA00085	Body	1	0.096298	13	0.08
ZFP36	Body	1	0.0962922	2	0.5
TOMM20L	Body	1	0.0962909	7	0.14
RAB40C	3'UTR	1	0.0962901	5	0.2
GXYLT1	Body	1	0.0962868	6	0.17
C20orf196	3'UTR	1	0.0962686	1	1
LOC285045	TSS200	1	0.0962654	2	0.5
TNIK	Body	1	0.0962519	33	0.03
ANKAR	Body	1	0.0962491	3	0.33
SLA	5'UTR	1	0.0962476	11	0.09
SLA	Body	1	0.0962476	14	0.07
TTC33	TSS1500	1	0.0962399	3	0.33
ARID2	Body	1	0.0961854	9	0.11
PROCA1	TSS1500	1	0.0961591	3	0.33
HTRA1	Body	1	0.0961527	20	0.05
C3orf58	Body	1	0.0961382	9	0.11
C1QTNF7	Body	1	0.0961303	22	0.05
DCLK2	Body	1	0.0961161	14	0.07
KLHL20	TSS1500	1	0.09611	3	0.33
GALM	Body	1	0.0961024	4	0.25
SYDE1	Body	1	0.0960919	8	0.13
MAP4	5'UTR	1	0.0960719	11	0.09
CTDSPL	Body	1	0.0960609	21	0.05
C17orf106	3'UTR	1	0.0960228	2	0.5
CDK3	TSS1500	1	0.0960228	4	0.25
DDX10	Body	1	0.0959447	18	0.06
CHRNB3	Body	1	0.0959255	5	0.2
PPIG	TSS1500	1	0.0959253	2	0.5
GSR	Body	1	0.0959187	4	0.25
PRTG	TSS1500	1	0.0959182	6	0.17
MCM3AP	1stExon	1	0.0958487	2	0.5
C12orf49	Body	1	0.0958306	7	0.14
ABCB9	5'UTR	1	0.0958193	26	0.04
ZNF365	5'UTR	1	0.0958169	12	0.08
ZNF365	Body	1	0.0958169	20	0.05
NINJ2	Body	1	0.0958159	26	0.04
RUNX1	TSS1500	1	0.095768	8	0.13
HNRNPH3	Body	1	0.0957413	1	1
MYL6	Body	1	0.0957176	2	0.5
MYL6	3'UTR	1	0.0957176	2	0.5
CDV3	Body	1	0.0957152	8	0.13
RADIL	Body	1	0.0957008	81	0.01
ETV5	Body	1	0.0956717	5	0.2
TMEM39A	TSS1500	1	0.0956661	4	0.25
TFDP1	Body	1	0.0956575	76	0.01
VASN	5'UTR	1	0.0956451	7	0.14
CORO7	Body	1	0.0956451	29	0.03
RREB1	TSS1500	1	0.0956389	5	0.2
COL4A1	Body	1	0.095634	42	0.02
C1QTNF1	TSS1500	1	0.0956336	5	0.2
C1QTNF1	5'UTR	1	0.0956336	17	0.06
JHDM1D	Body	1	0.0956158	9	0.11
RAB6B	Body	1	0.0955854	7	0.14
SMARCA4	TSS1500	1	0.0955589	3	0.33
SMARCA4	5'UTR	1	0.0955589	10	0.1
CD74	TSS1500	1	0.0955516	2	0.5
RAB30	Body	1	0.0955505	1	1
LONRF2	Body	1	0.0955348	10	0.1
HEG1	TSS1500	1	0.0955172	3	0.33
C9orf170	TSS1500	1	0.0954829	2	0.5
STX8	Body	1	0.0954625	15	0.07
AFAP1	5'UTR	1	0.0954596	17	0.06
MPPE1	TSS1500	1	0.0954435	3	0.33
DDX5	Body	1	0.0954399	9	0.11
FAM180A	5'UTR	1	0.0954337	2	0.5
FAM180A	1stExon	1	0.0954337	2	0.5
FBXO10	5'UTR	1	0.0954115	4	0.25
TIGD2	5'UTR	1	0.0953995	1	1
TIGD2	1stExon	1	0.0953995	2	0.5
TRIM26	5'UTR	1	0.0953655	62	0.02
SENP6	TSS1500	1	0.0953636	3	0.33
ATP10D	Body	1	0.0953525	1	1
AHDC1	5'UTR	1	0.0953317	30	0.03
ZNF385A	3'UTR	1	0.0953215	4	0.25
JAK1	5'UTR	1	0.0953067	15	0.07
GAL3ST4	TSS1500	1	0.0953035	4	0.25
VPS37B	TSS1500	1	0.0952702	4	0.25
HLA-DMB	Body	1	0.095268	20	0.05
LDB2	TSS1500	1	0.0952279	2	0.5
TOX3	TSS200	1	0.095203	2	0.5
TOX3	TSS1500	1	0.095203	8	0.13
NDRG1	TSS1500	1	0.0952009	3	0.33
FLCN	5'UTR	1	0.095199	7	0.14
THUMPD2	Body	1	0.0951978	8	0.13
IGFBP5	TSS1500	1	0.0951915	2	0.5
ITPK1	Body	1	0.0951912	43	0.02
MARK2	TSS1500	1	0.0951874	5	0.2
RHD	3'UTR	1	0.0951759	1	1
CD9	TSS1500	1	0.095167	3	0.33
MIR1306	TSS1500	1	0.0951516	3	0.33
DGCR8	5'UTR	1	0.0951516	8	0.13
GPR177	Body	1	0.0951497	22	0.05
RIN3	Body	1	0.0951474	30	0.03
ACBD4	3'UTR	1	0.0951452	4	0.25
SLC1A4	Body	1	0.0951224	7	0.14
SLC1A4	5'UTR	1	0.0951224	12	0.08
FABP4	TSS200	1	0.095122	1	1
UBXN11	Body	1	0.0951058	7	0.14
KIF7	TSS1500	1	0.0951036	4	0.25
SLC25A24	Body	1	0.0950723	9	0.11
RARA	5'UTR	1	0.0950388	22	0.05
TBL1XR1	5'UTR	1	0.0950243	15	0.07
EIF2C4	TSS1500	1	0.0950235	3	0.33
ZBTB22	Body	1	0.0950233	45	0.02
SELPLG	5'UTR	1	0.0949888	3	0.33
DCAF5	Body	1	0.0949856	20	0.05
ENDOD1	Body	1	0.0949794	6	0.17
LOC400804	Body	1	0.0949688	1	1
PXN	1stExon	1	0.0949325	2	0.5
PXN	5'UTR	1	0.0949325	8	0.13
PXN	Body	1	0.0949325	32	0.03
SBNO2	5'UTR	1	0.0949308	27	0.04
ERCC6	Body	1	0.0948753	8	0.13
SYNPO	5'UTR	1	0.0948651	15	0.07
MAP7	Body	1	0.0948605	20	0.05
PRKD1	Body	1	0.0948397	13	0.08
ESRRG	5'UTR	1	0.0948357	52	0.02
PDZD2	Body	1	0.0948271	25	0.04
TNFAIP8L2	TSS200	1	0.094818	2	0.5
MXI1	5'UTR	1	0.0948168	18	0.06
RAB27A	5'UTR	1	0.0948092	11	0.09
TBC1D13	TSS1500	1	0.0947727	2	0.5
OPCML	Body	1	0.0947715	112	0.01
EEF2K	5'UTR	1	0.0947492	7	0.14
ANKRD55	Body	1	0.0947239	13	0.08
SH3PXD2A	Body	1	0.0947185	66	0.02
CAP1	5'UTR	1	0.0947141	6	0.17
JMJD1C	Body	1	0.0947104	25	0.04
CDK17	Body	1	0.0947002	2	0.5
SCARB2	Body	1	0.0946983	6	0.17
DNAJC11	TSS1500	1	0.0946865	4	0.25
AMOTL2	TSS1500	1	0.0946797	4	0.25
MACC1	5'UTR	1	0.0946781	5	0.2
KLF12	Body	1	0.0946488	16	0.06
SET	TSS1500	1	0.0946177	4	0.25
SET	Body	1	0.0946177	7	0.14
DNAH11	Body	1	0.094594	11	0.09
SIK2	Body	1	0.0945837	10	0.1
CSNK1G2	5'UTR	1	0.094569	28	0.04
NF1	Body	1	0.0945667	27	0.04
PARN	Body	1	0.0945571	22	0.05
VPS53	Body	1	0.0945558	33	0.03
ITFG1	Body	1	0.0945526	10	0.1
NRBF2	TSS1500	1	0.0945116	3	0.33
KRBA1	5'UTR	1	0.0944893	5	0.2
DHTKD1	Body	1	0.0944864	3	0.33
SNHG3-RCC1	5'UTR	1	0.0944859	24	0.04
SNHG3-RCC1	Body	1	0.0944859	30	0.03
FBF1	TSS1500	1	0.0944698	2	0.5
ACOX1	3'UTR	1	0.0944698	2	0.5
ARVCF	Body	1	0.0944602	14	0.07
LOC154449	Body	1	0.0944492	10	0.1
C6orf132	Body	1	0.0944438	10	0.1
RPS6KB2	3'UTR	1	0.0944147	1	1
BCL6	1stExon	1	0.0943996	3	0.33
RCC2	TSS1500	1	0.0943959	16	0.06
LIMS1	TSS1500	1	0.0943913	3	0.33
SLC4A4	Body	1	0.0943806	20	0.05
TOX2	Body	1	0.0943546	21	0.05
HCG22	Body	1	0.094346	14	0.07
RARRES1	TSS1500	1	0.094344	3	0.33
KCNN3	TSS200	1	0.0943098	3	0.33
KCNN3	Body	1	0.0943098	25	0.04
PHC3	Body	1	0.0942931	8	0.13
ELOVL5	5'UTR	1	0.0942896	19	0.05
KY	Body	1	0.0942881	10	0.1
ARHGAP25	Body	1	0.094282	17	0.06
CHTF18	Body	1	0.0942807	15	0.07
NUPL1	TSS1500	1	0.0942431	3	0.33
MEGF10	Body	1	0.0942411	3	0.33
CAMK2D	3'UTR	1	0.0942369	3	0.33
TULP4	Body	1	0.0942351	24	0.04
AFF1	TSS1500	1	0.0942064	7	0.14
CCDC117	TSS1500	1	0.0942025	2	0.5
SLC35B3	TSS1500	1	0.0941977	4	0.25
ETS1	Body	1	0.094197	30	0.03
EFCAB9	TSS200	1	0.0941695	1	1
IKZF5	5'UTR	1	0.0941362	8	0.13
NOX3	Body	1	0.0941357	2	0.5
EXD3	5'UTR	1	0.0941335	19	0.05
TATDN1	5'UTR	1	0.0941266	11	0.09
TATDN1	Body	1	0.0941266	12	0.08
DSTN	3'UTR	1	0.094087	1	1
MIR21	TSS200	1	0.0940781	2	0.5
RRM2	Body	1	0.0940772	5	0.2
RIN2	Body	1	0.0940572	13	0.08
PARVG	TSS1500	1	0.0940483	8	0.13
FAM69A	Body	1	0.0939867	6	0.17
E2F6	TSS1500	1	0.0939722	4	0.25
PRMT1	5'UTR	1	0.0939474	4	0.25
PRMT1	Body	1	0.0939474	13	0.08
BAT2L1	TSS1500	1	0.0939346	2	0.5
PRKAR2A	TSS1500	1	0.093921	3	0.33
DCTN1	Body	1	0.0939194	8	0.13
NEK8	Body	1	0.0939052	4	0.25
SEC14L1	TSS1500	1	0.0938909	9	0.11
SPP1	TSS1500	1	0.0938767	2	0.5
USP15	Body	1	0.0938491	4	0.25
GPHN	Body	1	0.0938282	7	0.14
H6PD	TSS1500	1	0.093828	4	0.25
SCFD2	Body	1	0.0938251	29	0.03
CRTAM	Body	1	0.0938036	5	0.2
TMEM44	Body	1	0.0937728	13	0.08
C6orf115	5'UTR	1	0.0936957	7	0.14
DUSP5	Body	1	0.0936651	10	0.1
SNORD52	Body	1	0.0936549	1	1
C6orf48	5'UTR	1	0.0936549	22	0.05
STAT5B	5'UTR	1	0.0936549	7	0.14
IDO2	Body	1	0.0936498	12	0.08
FAT3	Body	1	0.0936483	34	0.03
RAD17	Body	1	0.0936408	1	1
RASAL1	Body	1	0.093623	17	0.06
NPL	TSS1500	1	0.093615	3	0.33
TAF5L	5'UTR	1	0.0936137	7	0.14
PAK1	Body	1	0.0935816	2	0.5
PAX8	3'UTR	1	0.0935812	2	0.5
PAX8	Body	1	0.0935812	21	0.05
LOC440839	Body	1	0.0935812	53	0.02
C8orf42	TSS1500	1	0.0935785	6	0.17
SPOP	Body	1	0.0935755	1	1
ALDH2	TSS1500	1	0.0935523	3	0.33
LOC282997	TSS200	1	0.0935434	4	0.25
PDCD4	TSS1500	1	0.0935434	7	0.14
GOSR1	TSS1500	1	0.0935245	3	0.33
PANK4	Body	1	0.0935112	35	0.03
ARSJ	TSS1500	1	0.0935098	3	0.33
RFC3	Body	1	0.0935016	8	0.13
BTBD2	Body	1	0.0934853	18	0.06
SDF4	3'UTR	1	0.0934744	3	0.33
2015-09-07	Body	1	0.0934617	4	0.25
C2orf81	TSS1500	1	0.0934594	4	0.25
PTK2	Body	1	0.0934514	22	0.05
ALS2	5'UTR	1	0.0934365	5	0.2
DNAH7	TSS1500	1	0.0934365	1	1
C10orf25	1stExon	1	0.0934274	7	0.14
2015-09-15	Body	1	0.0934251	2	0.5
FAM117A	Body	1	0.093417	9	0.11
LY6G5C	TSS1500	1	0.0934136	32	0.03
MIR626	TSS200	1	0.0933846	1	1
MGA	Body	1	0.0933846	4	0.25
ATP1A2	TSS1500	1	0.093382	4	0.25
SLC43A3	TSS1500	1	0.0933542	4	0.25
YIPF4	TSS1500	1	0.0933476	3	0.33
PALM	TSS1500	1	0.0933458	5	0.2
C18orf34	TSS1500	1	0.0933442	7	0.14
HERC3	Body	1	0.0933434	21	0.05
KCNIP2	Body	1	0.0933389	23	0.04
MTFMT	Body	1	0.0933176	4	0.25
C8orf46	3'UTR	1	0.0933117	1	1
EIF2AK4	TSS1500	1	0.0932604	3	0.33
CDC42BPB	Body	1	0.0932511	63	0.02
ADAM15	TSS1500	1	0.093249	6	0.17
DCST1	Body	1	0.093249	7	0.14
APBB2	TSS1500	1	0.0932423	7	0.14
APBB2	Body	1	0.0932423	34	0.03
NLGN1	5'UTR	1	0.0932311	11	0.09
VDAC3	TSS1500	1	0.0932293	5	0.2
DCK	Body	1	0.0931719	5	0.2
PLD6	TSS1500	1	0.0931532	4	0.25
MEG8	TSS1500	1	0.0931468	12	0.08
PLAT	TSS1500	1	0.0931396	3	0.33
AGAP3	Body	1	0.0931107	42	0.02
PPP1R12B	Body	1	0.0931087	10	0.1
NCALD	5'UTR	1	0.0930921	25	0.04
FUCA2	TSS1500	1	0.0930494	3	0.33
LOC100128239	Body	1	0.0930385	12	0.08
GNA12	Body	1	0.0930256	57	0.02
PPAP2A	Body	1	0.0930174	15	0.07
RALB	5'UTR	1	0.093012	8	0.13
RPP21	TSS1500	1	0.0930048	5	0.2
GAP43	Body	1	0.0929656	13	0.08
MLLT10	Body	1	0.0929197	9	0.11
GIGYF1	Body	1	0.0929196	12	0.08
TAF1B	TSS1500	1	0.0929053	3	0.33
SCP2	TSS1500	1	0.0929016	4	0.25
KIAA0586	Body	1	0.0928993	4	0.25
LEMD1	TSS1500	1	0.0928702	4	0.25
SLC6A9	Body	1	0.0928587	10	0.1
CLIP1	Body	1	0.092857	7	0.14
C12orf34	5'UTR	1	0.0928553	10	0.1
MGC14436	Body	1	0.0928553	11	0.09
PLXNA2	Body	1	0.0928488	27	0.04
HSPA12A	TSS1500	1	0.09283	4	0.25
FAM8A1	TSS1500	1	0.0928147	3	0.33
PSMB8	Body	1	0.0927925	40	0.03
STC2	3'UTR	1	0.0927766	4	0.25
SLC7A11	Body	1	0.0927752	11	0.09
RAB7A	5'UTR	1	0.092751	17	0.06
MIR942	TSS200	1	0.0927474	2	0.5
SLC7A8	TSS200	1	0.0927228	5	0.2
CPNE2	Body	1	0.0927094	5	0.2
BCAT1	3'UTR	1	0.0927031	1	1
GALNTL2	TSS1500	1	0.0926979	3	0.33
FBRSL1	Body	1	0.0926974	108	0.01
CSNK1D	Body	1	0.0926933	26	0.04
OLFML2B	Body	1	0.0926899	11	0.09
METAP1	Body	1	0.0926849	9	0.11
THY1	3'UTR	1	0.0926823	2	0.5
TTC39C	1stExon	1	0.0926435	2	0.5
METRNL	Body	1	0.0926315	32	0.03
IFT122	Body	1	0.0925955	7	0.14
DOCK7	Body	1	0.092577	9	0.11
FOXP4	5'UTR	1	0.0925577	20	0.05
KLHL26	Body	1	0.0925304	19	0.05
PWWP2B	3'UTR	1	0.0925219	19	0.05
PWWP2B	Body	1	0.0925219	33	0.03
CDGAP	Body	1	0.0925021	24	0.04
TXNDC11	TSS1500	1	0.0924887	2	0.5
MLLT6	Body	1	0.0924641	13	0.08
CNOT2	5'UTR	1	0.0924625	11	0.09
C6orf106	Body	1	0.0924578	12	0.08
PBX3	Body	1	0.0924392	13	0.08
ME3	TSS1500	1	0.0924304	12	0.08
LPAR6	TSS1500	1	0.092425	4	0.25
RB1	Body	1	0.092425	31	0.03
CCDC25	TSS1500	1	0.0924076	3	0.33
ESCO2	TSS1500	1	0.0924076	3	0.33
SORBS1	5'UTR	1	0.0924051	21	0.05
GSK3B	Body	1	0.0923848	8	0.13
FANCA	TSS1500	1	0.0923796	7	0.14
MYL9	TSS1500	1	0.0923581	6	0.17
SSH1	TSS1500	1	0.0923572	7	0.14
P2RY12	TSS1500	1	0.0923563	3	0.33
LRCH1	Body	1	0.0923514	23	0.04
PPM1M	TSS1500	1	0.0923454	3	0.33
IL17RD	Body	1	0.0923211	18	0.06
ZBTB1	5'UTR	1	0.0923168	7	0.14
STX7	5'UTR	1	0.0923141	5	0.2
DBF4B	TSS1500	1	0.0923125	2	0.5
ARMC9	Body	1	0.0923034	15	0.07
FAM101A	5'UTR	1	0.0922969	26	0.04
PDZD8	Body	1	0.0922948	8	0.13
FYN	TSS200	1	0.0922897	8	0.13
RAB3IP	TSS1500	1	0.0922874	5	0.2
TPD52	Body	1	0.0922869	18	0.06
ITM2C	Body	1	0.0922844	14	0.07
FLOT1	Body	1	0.0922698	40	0.03
TRIM7	3'UTR	1	0.0922687	2	0.5
TRIM7	5'UTR	1	0.0922687	7	0.14
TRIM7	Body	1	0.0922687	11	0.09
ZFHX3	3'UTR	1	0.0922685	4	0.25
XPNPEP1	Body	1	0.0922675	10	0.1
ELL2	Body	1	0.0922647	17	0.06
TFEB	Body	1	0.0922447	2	0.5
ATP11B	Body	1	0.0922438	7	0.14
COQ2	Body	1	0.092217	5	0.2
MYH10	Body	1	0.0921882	25	0.04
ST5	5'UTR	1	0.0921836	38	0.03
HSD11B1	5'UTR	1	0.0921803	6	0.17
PANK4	3'UTR	1	0.0921784	3	0.33
ASAP1IT1	TSS1500	1	0.0921541	3	0.33
C1GALT1	Body	1	0.0921437	2	0.5
CSMD1	Body	1	0.0921128	58	0.02
WARS2	Body	1	0.092105	11	0.09
KIAA1715	Body	1	0.0920985	1	1
EPHX1	5'UTR	1	0.0920929	14	0.07
GSTP1	TSS1500	1	0.0920889	6	0.17
UBN1	TSS1500	1	0.0920884	6	0.17
UBN1	5'UTR	1	0.0920884	6	0.17
NT5C2	TSS1500	1	0.092047	3	0.33
HOXA11	3'UTR	1	0.0920396	3	0.33
FBXO42	TSS1500	1	0.0920378	6	0.17
OSGIN2	Body	1	0.0920325	4	0.25
OSGIN2	5'UTR	1	0.0920325	8	0.13
GPC6	Body	1	0.0920191	51	0.02
ZNF784	Body	1	0.0920169	4	0.25
KIAA1274	TSS1500	1	0.0920148	2	0.5
C10orf118	5'UTR	1	0.0920002	12	0.08
CDKN1A	Body	1	0.091984	4	0.25
RAB11FIP1	Body	1	0.0919751	16	0.06
FBLN7	Body	1	0.0919649	24	0.04
ARHGEF10L	TSS1500	1	0.0919093	9	0.11
PLEKHG1	TSS1500	1	0.0918837	3	0.33
NDUFC2	TSS1500	1	0.0918806	2	0.5
TMEM55A	Body	1	0.0918773	3	0.33
CAPZB	3'UTR	1	0.0918746	3	0.33
ANXA6	TSS1500	1	0.091867	3	0.33
EPN2	Body	1	0.0918558	8	0.13
ZC3H6	Body	1	0.0918528	3	0.33
RAB4A	Body	1	0.0918301	7	0.14
SLC16A4	3'UTR	1	0.0918148	1	1
TUBG2	TSS1500	1	0.0918128	3	0.33
SUMF1	Body	1	0.091787	6	0.17
TRPM3	Body	1	0.0917649	7	0.14
FOXK1	3'UTR	1	0.0917636	23	0.04
ATP5C1	Body	1	0.091759	5	0.2
BCL9	5'UTR	1	0.0917556	13	0.08
RORA	Body	1	0.0917305	82	0.01
NDRG2	Body	1	0.0916977	4	0.25
SPIN1	5'UTR	1	0.0916925	4	0.25
ATG7	3'UTR	1	0.0916909	4	0.25
VGLL4	3'UTR	1	0.0916909	7	0.14
THBS2	TSS1500	1	0.09169	3	0.33
SHOC2	5'UTR	1	0.0916879	7	0.14
PRKCE	3'UTR	1	0.0916787	1	1
WBSCR16	Body	1	0.0916599	2	0.5
TOMM70A	Body	1	0.0916594	4	0.25
ARHGEF17	1stExon	1	0.0916498	9	0.11
NEK7	Body	1	0.0916204	7	0.14
SMARCA5	Body	1	0.0916134	6	0.17
ZBTB7B	3'UTR	1	0.0915956	3	0.33
RSBN1	TSS1500	1	0.0915953	4	0.25
OSBPL5	TSS1500	1	0.0915838	25	0.04
MAPK12	TSS1500	1	0.0915733	2	0.5
EFNB2	Body	1	0.0915725	17	0.06
ZC3HC1	TSS1500	1	0.0915613	2	0.5
TGFBR1	Body	1	0.0915603	4	0.25
PBX1	Body	1	0.0915567	51	0.02
P2RY12	5'UTR	1	0.0915361	8	0.13
SRRM2	Body	1	0.0915208	21	0.05
CYTH3	Body	1	0.0915141	29	0.03
SELENBP1	TSS1500	1	0.0914926	4	0.25
PLEKHG7	TSS200	1	0.091476	2	0.5
PGAM1	Body	1	0.0914738	4	0.25
GAB2	5'UTR	1	0.0914606	3	0.33
RSPRY1	5'UTR	1	0.0914531	7	0.14
RPL23AP64	TSS1500	1	0.0914354	2	0.5
TCEB1	5'UTR	1	0.091429	4	0.25
LRRC17	5'UTR	1	0.0914091	7	0.14
FBXL13	Body	1	0.0914091	22	0.05
SLC38A2	TSS1500	1	0.0914085	7	0.14
NDEL1	Body	1	0.0914066	1	1
2015-09-09	TSS1500	1	0.091401	4	0.25
2015-09-09	TSS1500	1	0.091401	17	0.06
CDKN1C	TSS1500	1	0.0913904	16	0.06
LRP4	TSS1500	1	0.0913727	5	0.2
C4BPB	TSS1500	1	0.0913642	1	1
C4BPB	TSS200	1	0.0913642	3	0.33
P2RY11	Body	1	0.0913625	4	0.25
PPAN-P2RY11	Body	1	0.0913625	23	0.04
SCRN1	TSS1500	1	0.0913527	9	0.11
DYNC1I2	TSS1500	1	0.0912983	2	0.5
MOBKL3	TSS1500	1	0.091293	12	0.08
CPNE4	Body	1	0.0912784	8	0.13
UCK2	Body	1	0.0912593	15	0.07
DLL4	Body	1	0.0912508	12	0.08
FAM59A	TSS1500	1	0.0912496	27	0.04
TCF7	5'UTR	1	0.0912415	3	0.33
TCF7	1stExon	1	0.0912415	3	0.33
TCF7	TSS200	1	0.0912415	10	0.1
TCF7	Body	1	0.0912415	14	0.07
PMF1	Body	1	0.0912327	5	0.2
STK32B	Body	1	0.0912323	22	0.05
PALLD	Body	1	0.0911994	65	0.02
LARS2	Body	1	0.0911564	11	0.09
GUCY1B2	TSS200	1	0.0911561	3	0.33
FUBP3	Body	1	0.0911452	7	0.14
KLF13	Body	1	0.0911432	16	0.06
EIF4E3	3'UTR	1	0.0911281	4	0.25
PEBP4	Body	1	0.0911251	33	0.03
AKAP2	Body	1	0.0911179	7	0.14
PALM2-AKAP2	Body	1	0.0911179	15	0.07
E2F3	Body	1	0.0911102	12	0.08
C20orf132	Body	1	0.0911048	8	0.13
C21orf7	1stExon	1	0.0910857	1	1
C21orf7	5'UTR	1	0.0910857	2	0.5
MAGI2	Body	1	0.0910843	62	0.02
BLID	TSS1500	1	0.0910774	3	0.33
P4HTM	Body	1	0.0910661	7	0.14
PTPRA	5'UTR	1	0.0910451	19	0.05
SREBF1	Body	1	0.0910173	30	0.03
ZNF267	Body	1	0.0909794	6	0.17
FAM73A	Body	1	0.0909768	8	0.13
ARHGAP15	Body	1	0.0909512	20	0.05
ILDR2	Body	1	0.090951	19	0.05
TRIB1	Body	1	0.0909496	8	0.13
SKP1	TSS1500	1	0.0909469	3	0.33
PPFIA4	5'UTR	1	0.0909202	3	0.33
PPFIA4	1stExon	1	0.0909202	3	0.33
HEXIM1	TSS1500	1	0.0909179	4	0.25
LOC100131496	TSS1500	1	0.0909173	3	0.33
ZMYND8	Body	1	0.0909173	15	0.07
PHF12	Body	1	0.0909014	17	0.06
[truncated: 551 more rows]
