# Supplementary material for: 5-Hydroxymethylcytosine localizes to enhancer elements and is associated with survival in glioblastoma patients
Source: Nat Commun. 2016 Nov 25;7:13177. doi: 10.1038/ncomms13177 (PMC5133638; doi:10.1038/ncomms13177)
Supplement: Supplementary Data 4 — Normalized gene expression for candidate genes using NanoString nCounter platform. Initial positive controls were used to normalize all platform-associated sources of variation and reference gene normalization was performed using housekeeping genes. [file ncomms13177-s5.xls]

## Sheet: STable7
Supplementary Data 4 NanoString Gene Expression Levels.
Gene Type	Analysis	Transcript Variant Name	RefSeq Accession Number	G01	G02	G03	G04	G05	G06	G07	G08	G09	G11	G12	G13	G14	G15	G16	G18	G20	G21	G22	G23	G26	G28	G29	G19	G10	G17	G24	G25	G27	G30
Endogenous	High 5hmC ; Alternative Splicing	ANXA2_v1	NM_001002858.2	1	1	6.67	1.12	267.05	1.2	7.44	2.36	10.46	10.47	7.04	1	17.26	9.95	40.56	1.19	36.61	1.04	4.2	84.27	7.47	6.18	1	Did not pass QC	Insufficient RNA	Insufficient RNA	Insufficient RNA	Insufficient RNA	Insufficient RNA	Insufficient RNA
Endogenous	High 5hmC ; Alternative Splicing	ANXA2_v2	NM_001002857.1	107.35	30.99	609.82	139.34	852.29	169.51	861.91	317.05	982.81	1130.5	679.14	1248.67	576.33	1034.54	386.25	481.41	1267.11	1.04	389.81	340.36	864.09	490.35	209.66
Endogenous	High 5hmC ; Alternative Splicing	ANXA2_v3	NM_004039.2	991.54	289.09	11423.9	2012	19362	2190	7022.23	1950.69	6083.07	12047.3	6711.77	6782.98	7493.42	9212.9	4862.15	5539.3	16463.3	135.71	3805.19	3272.12	8970.6	7619.4	2650.09
Endogenous	High 5hmC ; Alternative Splicing	ANXA2_v4	NM_001136015.2	2.07	1	47.39	4.53	171.78	6.62	85.5	22.38	99.96	123.67	61.97	79.67	81.25	69.04	107.78	21.82	131.27	1.04	60.03	53.36	73.37	54.91	14.29
Endogenous	High 5hmC ; Alternative Splicing	BCL6_v1	NM_001706.4	1	1	2.79	1.12	103.73	1	1.2	2.36	1	19.48	2.97	5.77	1	2.76	5.75	1.19	28.01	1.04	1	106.35	1	1.46	1
Endogenous	High 5hmC ; Alternative Splicing	BCL6_v2	NM_001130845.1	34.41	87.04	201.58	96.65	2029.56	135.97	87.58	104.89	92.84	320.03	278.32	507.86	210.58	144.11	554.29	324.65	638.96	52.86	345.01	1108.62	444.91	179.88	72.71
Endogenous	High 5hmC ; Alternative Splicing	CDK6_vv1	NM_001259.6	49.55	4920.59	167.64	29.25	103.73	78.48	155.23	2349.09	151.32	42.52	357.67	37.98	114.25	47.48	28.56	13.5	45.22	1.09	99.69	106.35	128.14	83.2	36.36
Endogenous	High 5hmC ; Alternative Splicing	CDK6_vv2	NM_001145306.1	26.16	5095.27	110.42	14.64	144.56	32.97	91.74	1144.48	153.36	68.57	247.8	172.5	189.02	71.44	32.16	1.19	114.06	1.04	49.74	141.67	62.25	47.83	33.76
Endogenous	High 5hmC ; Alternative Splicing	CHD2_v1	NM_001271.3	458.96	658.64	532.24	787.52	2036.37	612.65	370.67	491.49	376.61	501.36	573.34	884.9	593.17	518.65	794.35	705.86	733.61	696.98	545.52	1029.14	512.39	434.55	658.8
Endogenous	High 5hmC ; Alternative Splicing	CHD2_v2	NM_001042572.2	154.83	162.64	229.7	273.02	437.18	182.68	186.45	312.33	186.92	203.82	268.82	263.45	175.55	181.64	413.85	210.64	311.97	161.6	224.55	344.77	170.22	111.5	197.97
Endogenous	Epigenetic Enzyme	DNMT1	NM_001379.2	1164.25	860.04	646.67	375.25	307.88	606.66	460.17	616.43	601.39	397.17	683.21	380.92	678.05	462.75	357.44	647.67	647.56	429.8	829.77	539.05	744.21	672.71	406.32
Endogenous	Epigenetic Enzyme ; High 5hmC ; Alternative Splicing	DNMT3A_v2	NM_153759.2	24.09	20.56	7.64	1.16	42.49	21	15.77	29.45	6.9	1	44.34	1.89	7.83	7.55	9.35	1.63	8.6	6.26	22.57	207.9	16.2	5.39	6.5
Endogenous	Epigenetic Enzyme ; High 5hmC ; Alternative Splicing	DNMT3A_v3	NM_022552.4	26.16	46.63	44.48	50.59	6.81	36.57	60.52	74.24	33.85	15.48	52.47	53.14	36.12	39.5	34.56	34.88	8.6	68.4	51.95	71.02	62.25	40.76	59.73
Endogenous	Epigenetic Enzyme ; High 5hmC ; Alternative Splicing	DNMT3A_v4	NM_175630.1	1	1	18.3	16.89	1.66	17.4	16.81	5.88	17.07	1	17.21	1.89	9.17	8.35	11.75	2.81	8.6	13.51	4.2	22.46	6.68	9.32	22.73
Endogenous	Epigenetic Enzyme	DNMT3B	NM_175850.1	107.35	20.56	8.61	1.12	76.51	7.82	4.32	41.24	2.32	1	6.36	1	8.5	5.16	1.2	7.56	8.6	2.12	6.41	1	13.82	3.82	11.05
Endogenous	High 5hmC ; Alternative Splicing ; Glioblastoma Biology	EGFR_v1	NM_005228.3	238.77	995.61	270.42	13021	301.08	24864.5	26393	4699.37	21429.1	17622.4	599.79	3188.8	24244.2	621.67	1177.24	153.64	4855.35	870.95	145.23	1792.99	37418.4	1534.17	553
Endogenous	High 5hmC ; Alternative Splicing ; Glioblastoma Biology	EGFR_v2	NM_201282.1	1	1	1	1.12	6.81	1.2	63.64	2.36	1	1	1	1.89	1	1	1.2	1.19	8.6	1.04	1	4.42	1	1	1
Endogenous	High 5hmC ; Alternative Splicing ; Glioblastoma Biology	EGFR_v3	NM_201283.1	1	12.74	1	169.67	83.32	379.1	697.47	182.68	331.86	242.89	8.39	55.04	657.17	12.34	32.16	1.19	346.39	9.37	1	84.27	197.21	14.82	4.56
Endogenous	High 5hmC ; Alternative Splicing ; Glioblastoma Biology	EGFR_v4	NM_201284.1	1	6.22	1	70.81	35.68	165.91	457.05	97.81	134.03	47.53	14.5	34.19	254.36	6.75	29.76	5.19	406.62	12.48	1	132.84	120.21	1	7.15
Endogenous	High 5hmC ; Alternative Splicing ; Glioblastoma Biology	EGFRvIII	EGFRvIII.1	1	1	1	1.12	6.81	30.58	257.22	126.1	863.3	1	1	1.89	1	1	1.2	1.19	871.29	1.04	1	4.42	1	1	1
Endogenous	Epigenetic Enzyme	IDH1	NM_005896.3	1083.74	1364.51	1977.09	1486.26	648.14	1967.23	2102.51	1436.79	2952.93	1215.65	2297.33	1210.78	1949.78	2174.93	1129.23	2191.52	1697.36	440.16	1816.93	1404.45	1777.87	2073.37	1266.96
Endogenous	Epigenetic Enzyme	IDH2	NM_002168.2	1392.69	1824.01	1399.15	2435.51	1614.45	2265.45	1303.2	1835.18	944.66	1419.02	1929.07	2531.36	1142.82	1033.74	1756.98	4209.21	2041.55	1957.24	1616.41	1497.17	2220.07	1763.68	1528.53
Endogenous	High 5hmC	LAG3	NM_002286.5	1	4.26	1	1.12	6.81	1	19.93	3.52	1	15.48	5	1.89	10.52	5.16	15.36	26.57	8.6	1.04	1.27	4.42	1	9.32	10.4
Endogenous	High 5hmC	MAML2	NM_032427.1	39.23	371.21	452.73	608.91	457.59	324.01	541.35	375.98	497.14	394.16	289.17	629.12	520.43	383.69	322.63	812.74	311.97	118.1	643.21	600.86	522.71	373.24	310.91
Endogenous	High 5hmC	MAP3K1	NM_005921.1	207.81	1675.41	380.97	633.62	124.15	810.27	614.21	352.41	732.09	219.85	756.45	288.08	513.02	287.06	238.61	461.22	380.81	143.99	740.9	433.08	351.23	525.72	316.75
Endogenous	Glioblastoma Biology	MGMT	NM_002412.3	11.71	22.51	167.64	215.73	6.81	157.53	206.23	175.61	152.34	20.48	42.3	96.72	47.57	182.44	281.82	42	217.32	307.61	95.28	53.36	71.78	244.34	346.61
Endogenous	High 5hmC	RAD51L1	NM_002877.4	90.84	186.76	279.15	125.86	416.76	198.25	188.53	373.62	182.85	142.71	310.19	113.77	114.25	158.48	267.42	304.46	174.29	83.93	155.51	221.14	181.34	152.37	155.14
Endogenous	High 5hmC ; Alternative Splicing	RGMA_v1	NM_001166283.1	1	1.66	1	3.41	6.81	1.2	10.56	2.36	1.3	1	1	1.89	1.09	1.16	1.2	6.38	8.6	1.04	1	44.53	1	1	1
Endogenous	High 5hmC ; Alternative Splicing	RGMA_v2	NM_001166286.1	1	45.98	72.61	106.76	6.81	7.82	23.05	15.31	47.58	9.46	27.38	87.24	7.83	61.86	28.56	18.25	8.6	2.12	8.61	9.21	34.46	25.83	20.13
Endogenous	High 5hmC ; Alternative Splicing	RGMA_v3	NM_001166287.1	1	1	1	1	6.81	1.2	2.24	2.36	1	1	1	1.89	1	1	1.2	1.63	8.6	1.04	1	4.42	1	1	1
Endogenous	High 5hmC ; Alternative Splicing	RGMA_v4	NM_020211.2	1	4.26	41.58	87.66	6.81	16.2	42.83	31.81	19.1	2.45	34.84	39.88	19.28	21.93	33.36	125.13	10.8	1	5.67	48.95	32.08	36.04	31.82
Endogenous	High 5hmC	RUNX1	NM_001754.4	33.04	74	416.85	58.46	627.72	207.83	329.04	88.38	410.18	921.12	332.57	468.07	441.62	484.31	280.62	527.72	578.72	12.48	569.03	291.79	568.76	252.2	121.39
Endogenous	High 5hmC	SOX2OT	NR_075091.1	321.34	1356.69	820.24	4305.92	355.52	6559.15	2733.22	2462.24	1816.32	1022.3	1257.65	1314.99	1858.18	2727.55	8723.5	1904.13	638.96	2113.61	3720.72	2592.16	1415.85	5208.73	2463.81
Endogenous	Epigenetic Enzyme	TET1	NM_030625.2	50.93	201.75	85.21	87.66	22.07	78.48	37.62	130.82	37.41	11.47	75.53	22.83	83.94	34.7	65.77	161.95	36.61	71.5	67.37	40.12	101.15	38.4	40.9
Endogenous	Epigenetic Enzyme	TET2	NM_001127208.2	312.4	511.34	627.27	639.24	825.07	661.76	488.28	550.43	548.5	345.07	861.57	1040.26	562.86	381.29	653.91	1133.39	621.75	469.15	654.23	759.81	579.08	469.13	408.27
Endogenous	Epigenetic Enzyme	TET3	NM_144993.1	369.51	247.37	116.24	252.8	62.9	243.76	222.88	309.98	236.25	247.9	302.05	316.5	158.04	142.51	187	296.15	122.66	276.54	248.05	172.58	322.65	190.89	275.21
Housekeeping	Housekeeping gene	ACTB	NM_001101.2	45688	33924.5	55639.2	28619.1	71631.7	43982	53045.1	40151.6	44406.5	80435.4	64142.2	66072.6	63558.3	55597.4	45246.1	66068.9	129996	37498.4	47271.6	36289.8	96932.3	57663.4	42100.7
Housekeeping	Housekeeping gene	GUSB	NM_000181.3	796.81	595.42	1820	1573.88	1525.99	821.05	1743.44	1267.06	1358.63	805.91	1027.06	1131.2	964.32	1314.04	764.34	621.54	1611.31	224.77	748.98	1408.86	737.07	930.52	596.49
Housekeeping	Housekeeping gene	PUM1	NM_001020658.1	849.79	1079.04	732.97	1098.7	736.6	988.72	747.43	1040.76	918.22	779.86	867.68	1182.36	813.44	796.56	859.16	938.63	965.94	1553.38	956.1	909.93	712.46	780.39	1088.47
Housekeeping	Housekeeping gene	SDHA	NM_004168.1	143.13	169.81	132.73	262.91	103.73	231.79	146.9	142.6	259.65	138.7	225.42	96.72	176.9	177.65	285.42	178.58	62.43	553.03	271.56	185.82	183.72	279.71	354.39
Housekeeping	Housekeeping gene	TBP	NM_001172085.1	914.47	1094.03	411.03	311.21	484.81	489.29	398.77	536.28	281.51	577.5	314.26	473.76	459.13	391.67	477.47	588.29	320.58	559.25	440.49	468.4	433	345.73	418
Negative	Control	NEG_A	ERCC_00096.1	1	1	1	1	1	1	1	1	1	1	1	1	1	1	1	1	1	1	1	1	1	1	1
Negative	Control	NEG_B	ERCC_00041.1	1	1	1	1	1	1	1	1	1	1	1	1	1	1	1	1	1	1	1	1	1	1	1
Negative	Control	NEG_C	ERCC_00019.1	1	1	1	1	1	1	1	1	1	1	1	1	1	1	1	1	1	1	1	1	1	1	1
Negative	Control	NEG_D	ERCC_00076.1	1	1	1	1	1	1	1	1	1	1	1	1	1	1	1	1	1	1	1	1	1	1	1
Negative	Control	NEG_E	ERCC_00098.1	1	1	1	1	1	1	1	1	1	1	1	1	1	1	1	1	1	1	1	1	1	1	1
Negative	Control	NEG_F	ERCC_00126.1	1	1	1	1	1	1	1	1	1	1	1	1	1	1	1	1	1	1	1	1	1	1	1
Negative	Control	NEG_G	ERCC_00144.1	1	1	1	1	1	1	1	1	1	1	1	1	1	1	1	1	1	1	1	1	1	1	1
Negative	Control	NEG_H	ERCC_00154.1	1	1	1	1	1	1	1	1	1	1	1	1	1	1	1	1	1	1	1	1	1	1	1
Positive	Control	POS_A	ERCC_00117.1	56773	55248.5	59965.9	65098	58053.2	62066.5	51792.2	51041.5	60040.6	60355.4	59078.4	63933.1	54749.6	48152.5	57533.8	51475.4	63269.2	51630.1	49246.7	50788.1	54061.4	48660.9	58380
Positive	Control	POS_B	ERCC_00112.1	13330	13050.5	14152.9	15224	13742.2	14639.5	11884.1	11943.5	14022.6	14332.5	13958.4	14842	12333.6	10887.5	13133.8	11619.4	14036.2	11328	11150.7	11333.1	12148.4	10828.9	12994
Positive	Control	POS_C	ERCC_00002.1	3303.01	3193.54	3455.87	3837.04	3275.24	3540.53	2896.15	2978.49	3431.56	3363.45	3221.37	3661.05	3081.62	2666.46	3432.79	2947.37	3411.26	2770.05	2741.72	2793.09	3050.41	2734.86	3177.02
Positive	Control	POS_D	ERCC_00092.1	814.01	812.54	892.87	1003.04	820.24	930.53	734.15	701.49	868.56	834.45	832.37	918.05	757.62	708.46	780.79	729.37	848.26	734.05	673.72	660.09	793.41	689.86	816.02
Positive	Control	POS_E	ERCC_00035.1	192.01	180.54	211.87	212.04	222.24	203.53	166.15	163.49	193.56	229.45	210.37	235.05	168.62	156.46	202.79	159.37	197.26	165.05	165.72	180.09	171.41	139.86	191.02
Positive	Control	POS_F	ERCC_00034.1	42.01	33.54	50.87	54.04	60.24	53.53	44.15	51.49	42.56	43.45	47.37	55.05	40.62	42.46	41.79	42.37	55.26	34.05	27.72	52.09	47.41	44.86	61.02
