# Supplementary material for: 5-Hydroxymethylcytosine localizes to enhancer elements and is associated with survival in glioblastoma patients
Source: Nat Commun. 2016 Nov 25;7:13177. doi: 10.1038/ncomms13177 (PMC5133638; doi:10.1038/ncomms13177)
Supplement: Supplementary Data 5 — Spearman Correlations between NanoString gene transcript variant expression and CpG-specific 5hmC (n=119). [file ncomms13177-s6.xlsx]

## Sheet: SupplementalTable.csv
Supplementary Data 5 NanoString and 5hmC Correlations.
Illumina CG ID	Gene	UCSC Gene Region	CHR	MAPINFO	Median 5mC	5mC Spearman Correlation Coefficient	5mC Spearman P-value	Median 5hmC	5hmC Spearman Correlation Coefficient	5hmC Spearman P-value
cg00254017	MAP3K1	Body	5	56119093	0.390383	-0.548419	0.007587	0.104659	0.273715	0.205566
cg00759508	CHD2	TSS1500	15	93442616	0.65136	0.185771	0.39433	0.0920519	-0.081028	0.712618
cg01093786	MAML2	Body	11	96047698	0.164027	-0.09585	0.662588	0.0767843	-0.146245	0.503851
cg01519261	RUNX1	5'UTR	21	36421467	0.540648	-0.523715	0.011327	0.0986636	-0.047431	0.830149
cg01851450	RAB32	TSS1500	6	146864335	0.465335	-0.384387	0.071058	0.0794273	0.093874	0.669182
cg01900030	CDK6	Body	7	92412319	0.656362	-0.354743	0.097294	0.132209	-0.139328	0.524458
cg02072495	ANXA2	5'UTR	15	60689285	0.246785	-0.539526	0.008791	0.109923	-0.442688	0.035628
cg02417857	SOX2OT	TSS1500	3	181326706	0.589506	-0.182806	0.402036	0.119908	0.619565	0.002017
cg03044533	MAML2	Body	11	96065844	0.55072	0.115613	0.598069	0.157256	-0.134387	0.539424
cg03312059	MAML2	Body	11	95971779	0.726216	-0.193676	0.3742	0.0906235	0.267787	0.215861
cg03371275	MAML2	Body	11	95974543	0.244751	-0.145257	0.50677	0.083057	-0.121542	0.579256
cg04200485	MAML2	Body	11	95900374	0.774546	0.139328	0.524458	0.0887046	0.040514	0.854893
cg04212846	RUNX1	Body	21	36168008	0.519577	-0.056324	0.798571	0.114457	0.208498	0.338118
cg04340651	RGMA	1stExon	15	93617080	0.203928	-0.304423	0.157854	0.0871952	0.164072	0.454416
cg04452534	MAP3K1	Body	5	56133370	0.529328	-0.324111	0.131471	0.108442	-0.174901	0.422997
cg04677410	MAML2	Body	11	95846117	0.474274	-0.126482	0.563782	0.0992057	0.338933	0.113979
cg04683068	DNMT3A	Body	2	25527080	0.47475	0.017787	0.93703	0.088144	0.065217	0.767302
cg04915566	RUNX1	5'UTR	21	36421472	0.511639	-0.583004	0.004125	0.0966272	0.082016	0.709243
cg05663031	BCL6	5'UTR	3	187453721	0.555423	-0.146245	0.503851	0.0763826	0.237154	0.27461
cg05973398	RUNX1	Body	21	36420164	0.386928	-0.640316	0.001293	0.105544	-0.186759	0.39178
cg06052090	EGFR	Body	7	55100608	0.559432	-0.464427	0.026808	0.102886	0.066206	0.763849
cg06070445	BCL6	5'UTR	3	187453772	0.47305	-0.052372	0.81257	0.18037	0.183794	0.399458
cg06219670	MAML2	Body	11	95886395	0.782039	0.018775	0.93344	0.098157	-0.005929	0.980192
cg06572974	CHD2	TSS1500	15	93442219	0.599642	0.248024	0.252689	0.128567	-0.211462	0.331164
cg06738887	ANXA2	5'UTR	15	60688010	0.293458	-0.738142	9e-05	0.0947315	-0.059289	0.788111
cg08426823	MAML2	Body	11	95990968	0.492063	0.098814	0.652743	0.109109	0.000988	0.998199
cg08443845	RUNX1	TSS1500	21	36421955	0.343151	-0.500988	0.01601	0.089084	-0.203557	0.349902
cg09643398	BCL6	5'UTR	3	187454482	0.476	-0.027668	0.901191	0.108556	-0.067194	0.7604
cg09831562	SOX2OT	TSS1500	3	181327125	0.432214	-0.061265	0.781158	0.08179	0.214427	0.324299
cg10239163	DNMT3A	Body	2	25527366	0.643837	-0.079051	0.719384	0.100786	0.257905	0.233789
cg10500147	LAG3	TSS200	12	6881601	0.268527	-0.244293	0.261277	0.108524	0.135056	0.538943
cg11253592	MAML2	Body	11	95992166	0.680223	0.183794	0.399458	0.0731376	0.213439	0.326578
cg11681321	ANXA2	5'UTR	15	60683059	0.501043	0.145257	0.50677	0.110237	-0.249012	0.250755
cg11798660	DNMT3A	Body	2	25504398	0.588736	-0.462451	0.027528	0.0938756	0.126482	0.563782
cg12535744	MAML2	Body	11	95930450	0.671538	-0.159091	0.466684	0.105306	-0.003953	0.987394
cg13539397	RAD51L1	Body	14	68785498	0.592324	0.041502	0.851349	0.105316	-0.310277	0.149497
cg13572771	RAD51L1	Body	14	68871428	0.754248	-0.014822	0.947809	0.0959335	-0.024704	0.911926
cg14189391	DNMT3A	Body	2	25527347	0.629637	-0.079051	0.719384	0.123519	0.002964	0.990996
cg14397690	ANXA2	5'UTR	15	60688948	0.475316	-0.399209	0.060184	0.113337	0.005929	0.980192
cg14473904	CHD2	Body	15	93465087	0.760334	-0.047431	0.830149	0.115195	0.066206	0.763849
cg15721584	SOX2OT	TSS1500	3	181326755	0.557826	-0.164032	0.452784	0.129048	0.249012	0.250755
cg15843262	DNMT3A	Body	2	25473895	0.135067	0.109684	0.617141	0.15404	0.275692	0.20221
cg16599526	MAP3K1	Body	5	56121952	0.567111	-0.468379	0.025413	0.100867	-0.081028	0.712618
cg17213699	LAG3	TSS200	12	6881624	0.573311	-0.406162	0.054468	0.0658403	0.232376	0.28598
cg17394304	BCL6	5'UTR	3	187453973	0.509622	0.007905	0.972991	0.10526	-0.075099	0.732977
cg17896927	RGMA	1stExon	15	93617030	0.141975	-0.199654	0.361056	0.114271	0.117618	0.593009
cg17934775	CHD2	Body	15	93450129	0.350013	-0.124506	0.569949	0.15817	0.08498	0.699151
cg18207011	RAD51L1	Body	14	68861095	0.368061	-0.137352	0.53042	0.092305	-0.036561	0.869095
cg19198148	BCL6	5'UTR	3	187451818	0.593317	-0.116601	0.594916	0.0999243	-0.102767	0.639704
cg19872463	LAG3	TSS200	12	6881629	0.536753	-0.395238	0.061955	0.0890934	0.361474	0.090123
cg20439101	MAP3K1	Body	5	56115499	0.453164	-0.72332	0.000146	0.0927961	-0.227273	0.295573
cg20702417	DNMT3A	5'UTR	2	25538295	0.569841	-0.189723	0.384189	0.0996215	0.433794	0.039848
cg20773588	EGFR	Body	7	55134101	0.571095	0.19664	0.366809	0.105693	-0.092885	0.672489
cg20837557	RAB32	TSS1500	6	146864278	0.354696	-0.119565	0.585498	0.0844316	-0.013834	0.951404
cg21155100	MAP3K1	Body	5	56147662	0.696222	-0.172925	0.428331	0.0980608	0.211462	0.331164
cg21848191	RAD51L1	Body	14	68607773	0.598853	0.121542	0.579256	0.093746	-0.288538	0.181318
cg22365276	ANXA2	5'UTR	15	60688622	0.481769	0.062253	0.777688	0.0688311	0.16502	0.45003
cg23900070	RAD51L1	Body	14	68853595	0.603168	0.091897	0.675801	0.0823173	0.013834	0.951404
cg24569831	RGMA	1stExon	15	93617168	0.45634	-0.435384	0.03785	0.0903657	0.541636	0.007599
cg24744430	RAB32	TSS1500	6	146864390	0.398182	-0.356719	0.095345	0.0828086	0.170949	0.433701
cg25875908	CHD2	TSS1500	15	93442302	0.68081	0.215415	0.32203	0.0961704	-0.011858	0.958597
cg26127778	RGMA	1stExon	15	93617141	0.289909	-0.393872	0.062944	0.110079	-0.043983	0.842052
cg26267666	RAD51L1	Body	14	68708989	0.737209	0.357708	0.094382	0.0983515	-0.278656	0.197248
cg26323077	MAML2	Body	11	95831121	0.681852	0.210474	0.333472	0.109747	-0.088933	0.685774
