# Supplementary material for: 5-Hydroxymethylcytosine localizes to enhancer elements and is associated with survival in glioblastoma patients
Source: Nat Commun. 2016 Nov 25;7:13177. doi: 10.1038/ncomms13177 (PMC5133638; doi:10.1038/ncomms13177)
Supplement: Supplementary Data 6 — Spearman Correlations between NanoString gene expression and CpG-specific 5hmC and 5mC (n=23). [file ncomms13177-s7.xls]

## Sheet: STable8
Supplementary Data 6 NanoString Gene Variatns and 5hmC Correlation.
Illumina_ID	Transcript_Variant	RefSeq Accession Number	Gene_ID	UCSC_RefGene_Group	CHR	MAPINFO	Spearman Correlation Coefficient	Spearman P-value
cg02072495	ANXA2_v1	NM_001002858.2	ANXA2;ANXA2;ANXA2;ANXA2	5'UTR	15	60689285	-0.3685	0.083594
cg02072495	ANXA2_v2	NM_001002857.1	ANXA2;ANXA2;ANXA2;ANXA2	5'UTR	15	60689285	-0.411067	0.05246
cg02072495	ANXA2_v3	NM_004039.2	ANXA2;ANXA2;ANXA2;ANXA2	5'UTR	15	60689285	-0.442688	0.035628
cg02072495	ANXA2_v4	NM_001136015.2	ANXA2;ANXA2;ANXA2;ANXA2	5'UTR	15	60689285	-0.37253	0.080801
cg06738887	ANXA2_v1	NM_001002858.2	ANXA2;ANXA2;ANXA2;ANXA2	5'UTR	15	60688010	0.138683	0.527994
cg06738887	ANXA2_v2	NM_001002857.1	ANXA2;ANXA2;ANXA2;ANXA2	5'UTR	15	60688010	-0.060277	0.784633
cg06738887	ANXA2_v3	NM_004039.2	ANXA2;ANXA2;ANXA2;ANXA2	5'UTR	15	60688010	-0.059289	0.788111
cg06738887	ANXA2_v4	NM_001136015.2	ANXA2;ANXA2;ANXA2;ANXA2	5'UTR	15	60688010	0.109684	0.617141
cg11681321	ANXA2_v1	NM_001002858.2	ANXA2;ANXA2;ANXA2;ANXA2	5'UTR	15	60683059	-0.117385	0.593746
cg11681321	ANXA2_v2	NM_001002857.1	ANXA2;ANXA2;ANXA2;ANXA2	5'UTR	15	60683059	-0.321146	0.135192
cg11681321	ANXA2_v3	NM_004039.2	ANXA2;ANXA2;ANXA2;ANXA2	5'UTR	15	60683059	-0.249012	0.250755
cg11681321	ANXA2_v4	NM_001136015.2	ANXA2;ANXA2;ANXA2;ANXA2	5'UTR	15	60683059	-0.185771	0.39433
cg14397690	ANXA2_v1	NM_001002858.2	ANXA2;ANXA2;ANXA2;ANXA2	5'UTR	15	60688948	-0.160476	0.464499
cg14397690	ANXA2_v2	NM_001002857.1	ANXA2;ANXA2;ANXA2;ANXA2	5'UTR	15	60688948	0.082016	0.709243
cg14397690	ANXA2_v3	NM_004039.2	ANXA2;ANXA2;ANXA2;ANXA2	5'UTR	15	60688948	0.005929	0.980192
cg14397690	ANXA2_v4	NM_001136015.2	ANXA2;ANXA2;ANXA2;ANXA2	5'UTR	15	60688948	0.109684	0.617141
cg22365276	ANXA2_v1	NM_001002858.2	ANXA2;ANXA2;ANXA2;ANXA2	5'UTR	15	60688622	-0.068351	0.756651
cg22365276	ANXA2_v2	NM_001002857.1	ANXA2;ANXA2;ANXA2;ANXA2	5'UTR	15	60688622	0.018775	0.93344
cg22365276	ANXA2_v3	NM_004039.2	ANXA2;ANXA2;ANXA2;ANXA2	5'UTR	15	60688622	0.16502	0.45003
cg22365276	ANXA2_v4	NM_001136015.2	ANXA2;ANXA2;ANXA2;ANXA2	5'UTR	15	60688622	0.038538	0.861989
cg09643398	BCL6_v1	NM_001706.4	BCL6;BCL6	5'UTR	3	187454482	-0.327521	0.127116
cg09643398	BCL6_v2	NM_001130845.1	BCL6;BCL6	5'UTR	3	187454482	-0.067194	0.7604
cg05663031	BCL6_v1	NM_001706.4	BCL6;BCL6;BCL6	5'UTR	3	187453721	0.29926	0.165381
cg05663031	BCL6_v2	NM_001130845.1	BCL6;BCL6;BCL6	5'UTR	3	187453721	0.237154	0.27461
cg06070445	BCL6_v1	NM_001706.4	BCL6;BCL6;BCL6	5'UTR	3	187453772	0.277055	0.200601
cg06070445	BCL6_v2	NM_001130845.1	BCL6;BCL6;BCL6	5'UTR	3	187453772	0.183794	0.399458
cg19198148	BCL6_v1	NM_001706.4	BCL6;BCL6;BCL6	5'UTR	3	187451818	-0.074184	0.73657
cg19198148	BCL6_v2	NM_001130845.1	BCL6;BCL6;BCL6	5'UTR	3	187451818	-0.102767	0.639704
cg17394304	BCL6_v1	NM_001706.4	BCL6;BCL6;BCL6;BCL6	5'UTR	3	187453973	-0.10951	0.618904
cg17394304	BCL6_v2	NM_001130845.1	BCL6;BCL6;BCL6;BCL6	5'UTR	3	187453973	-0.075099	0.732977
cg01900030	CDK6_vv1	NM_001259.6	CDK6;CDK6	Body	7	92412319	-0.139328	0.524458
cg01900030	CDK6_vv2	NM_001145306.1	CDK6;CDK6	Body	7	92412319	-0.159091	0.466684
cg00759508	CHD2_v1	NM_001271.3	CHD2;CHD2	TSS1500	15	93442616	-0.081028	0.712618
cg00759508	CHD2_v2	NM_001271.3	CHD2;CHD2	TSS1500	15	93442616	-0.115613	0.598069
cg06572974	CHD2_v1	NM_001271.3	CHD2;CHD2	TSS1500	15	93442219	-0.211462	0.331164
cg06572974	CHD2_v2	NM_001271.3	CHD2;CHD2	TSS1500	15	93442219	-0.505929	0.014876
cg14473904	CHD2_v1	NM_001271.3	CHD2;CHD2	Body	15	93465087	0.066206	0.763849
cg14473904	CHD2_v2	NM_001271.3	CHD2;CHD2	Body	15	93465087	0.024704	0.911926
cg17934775	CHD2_v1	NM_001271.3	CHD2;CHD2	Body	15	93450129	0.08498	0.699151
cg17934775	CHD2_v2	NM_001271.3	CHD2;CHD2	Body	15	93450129	-0.073123	0.739804
cg25875908	CHD2_v1	NM_001271.3	CHD2;CHD2	TSS1500	15	93442302	-0.011858	0.958597
cg25875908	CHD2_v2	NM_001271.3	CHD2;CHD2	TSS1500	15	93442302	0.152174	0.486516
cg04683068	DNMT3A_v2	NM_153759.2	DNMT3A;DNMT3A;DNMT3A	Body	2	25527080	-0.209486	0.33579
cg04683068	DNMT3A_v3	NM_022552.4	DNMT3A;DNMT3A;DNMT3A	Body	2	25527080	0.065217	0.767302
cg04683068	DNMT3A_v4	NM_175630.1	DNMT3A;DNMT3A;DNMT3A	Body	2	25527080	0.273986	0.205838
cg10239163	DNMT3A_v2	NM_153759.2	DNMT3A;DNMT3A;DNMT3A	Body	2	25527366	-0.352767	0.099272
cg10239163	DNMT3A_v3	NM_022552.4	DNMT3A;DNMT3A;DNMT3A	Body	2	25527366	0.257905	0.233789
cg10239163	DNMT3A_v4	NM_175630.1	DNMT3A;DNMT3A;DNMT3A	Body	2	25527366	0.131553	0.549618
cg11798660	DNMT3A_v2	NM_153759.2	DNMT3A;DNMT3A;DNMT3A	Body	2	25504398	-0.150198	0.49226
cg11798660	DNMT3A_v3	NM_022552.4	DNMT3A;DNMT3A;DNMT3A	Body	2	25504398	0.126482	0.563782
cg11798660	DNMT3A_v4	NM_175630.1	DNMT3A;DNMT3A;DNMT3A	Body	2	25504398	0.054402	0.805269
cg14189391	DNMT3A_v2	NM_153759.2	DNMT3A;DNMT3A;DNMT3A	Body	2	25527347	-0.232213	0.284968
cg14189391	DNMT3A_v3	NM_022552.4	DNMT3A;DNMT3A;DNMT3A	Body	2	25527347	0.002964	0.990996
cg14189391	DNMT3A_v4	NM_175630.1	DNMT3A;DNMT3A;DNMT3A	Body	2	25527347	0.075173	0.733182
cg15843262	DNMT3A_v2	NM_153759.2	DNMT3A;DNMT3A;DNMT3A	Body	2	25473895	-0.205534	0.345159
cg15843262	DNMT3A_v3	NM_022552.4	DNMT3A;DNMT3A;DNMT3A	Body	2	25473895	0.275692	0.20221
cg15843262	DNMT3A_v4	NM_175630.1	DNMT3A;DNMT3A;DNMT3A	Body	2	25473895	0.249258	0.2514
cg20702417	DNMT3A_v2	NM_153759.2	DNMT3A;DNMT3A;DNMT3A	5'UTR	2	25538295	-0.316206	0.141565
cg20702417	DNMT3A_v3	NM_022552.4	DNMT3A;DNMT3A;DNMT3A	5'UTR	2	25538295	0.433794	0.039848
cg20702417	DNMT3A_v4	NM_175630.1	DNMT3A;DNMT3A;DNMT3A	5'UTR	2	25538295	0.414441	0.049276
cg06052090	EGFR_v1	NM_005228.3	EGFR;EGFR;EGFR;EGFR	Body	7	55100608	0.066206	0.763849
cg06052090	EGFR_v2	NM_201282.1	EGFR;EGFR;EGFR;EGFR	Body	7	55100608	-0.184532	0.399282
cg06052090	EGFR_v3	NM_201283.1	EGFR;EGFR;EGFR;EGFR	Body	7	55100608	-0.09001	0.682958
cg06052090	EGFR_v4	NM_201284.1	EGFR;EGFR;EGFR;EGFR	Body	7	55100608	-0.133235	0.544482
cg06052090	EGFRvIII	EGFRvIII.1	EGFR;EGFR;EGFR;EGFR	Body	7	55100608	-0.317139	0.140347
cg20773588	EGFR_v1	NM_005228.3	EGFR;EGFR;EGFR;EGFR	Body	7	55134101	-0.092885	0.672489
cg20773588	EGFR_v2	NM_201282.1	EGFR;EGFR;EGFR;EGFR	Body	7	55134101	-0.044266	0.841048
cg20773588	EGFR_v3	NM_201283.1	EGFR;EGFR;EGFR;EGFR	Body	7	55134101	-0.203759	0.351061
cg20773588	EGFR_v4	NM_201284.1	EGFR;EGFR;EGFR;EGFR	Body	7	55134101	-0.131253	0.550535
cg20773588	EGFRvIII	EGFRvIII.1	EGFR;EGFR;EGFR;EGFR	Body	7	55134101	-0.181073	0.408331
cg10500147	LAG3	NM_002286.5	LAG3	TSS200	12	6881601	0.135056	0.538943
cg17213699	LAG3	NM_002286.5	LAG3	TSS200	12	6881624	0.232376	0.28598
cg19872463	LAG3	NM_002286.5	LAG3	TSS200	12	6881629	0.361474	0.090123
cg01093786	MAML2	NM_032427.1	MAML2	Body	11	96047698	-0.146245	0.503851
cg03044533	MAML2	NM_032427.1	MAML2	Body	11	96065844	-0.134387	0.539424
cg03312059	MAML2	NM_032427.1	MAML2	Body	11	95971779	0.267787	0.215861
cg03371275	MAML2	NM_032427.1	MAML2	Body	11	95974543	-0.121542	0.579256
cg04200485	MAML2	NM_032427.1	MAML2	Body	11	95900374	0.040514	0.854893
cg04677410	MAML2	NM_032427.1	MAML2	Body	11	95846117	0.338933	0.113979
cg06219670	MAML2	NM_032427.1	MAML2	Body	11	95886395	-0.005929	0.980192
cg08426823	MAML2	NM_032427.1	MAML2	Body	11	95990968	0.000988	0.998199
cg11253592	MAML2	NM_032427.1	MAML2	Body	11	95992166	0.213439	0.326578
cg12535744	MAML2	NM_032427.1	MAML2	Body	11	95930450	-0.003953	0.987394
cg26323077	MAML2	NM_032427.1	MAML2	Body	11	95831121	-0.088933	0.685774
cg00254017	MAP3K1	NM_005921.1	MAP3K1	Body	5	56119093	0.273715	0.205566
cg04452534	MAP3K1	NM_005921.1	MAP3K1	Body	5	56133370	-0.174901	0.422997
cg16599526	MAP3K1	NM_005921.1	MAP3K1	Body	5	56121952	-0.081028	0.712618
cg20439101	MAP3K1	NM_005921.1	MAP3K1	Body	5	56115499	-0.227273	0.295573
cg21155100	MAP3K1	NM_005921.1	MAP3K1	Body	5	56147662	0.211462	0.331164
cg13539397	RAD51L1	NM_002877.4	RAD51L1;RAD51L1;RAD51L1	Body	14	68785498	-0.310277	0.149497
cg13572771	RAD51L1	NM_002877.4	RAD51L1;RAD51L1;RAD51L1	Body	14	68871428	-0.024704	0.911926
cg18207011	RAD51L1	NM_002877.4	RAD51L1;RAD51L1;RAD51L1	Body	14	68861095	-0.036561	0.869095
cg21848191	RAD51L1	NM_002877.4	RAD51L1;RAD51L1;RAD51L1	Body	14	68607773	-0.288538	0.181318
cg23900070	RAD51L1	NM_002877.4	RAD51L1;RAD51L1;RAD51L1	Body	14	68853595	0.013834	0.951404
cg26267666	RAD51L1	NM_002877.4	RAD51L1;RAD51L1;RAD51L1	Body	14	68708989	-0.278656	0.197248
cg04340651	RGMA_v1	NM_001166283.1	RGMA;RGMA;RGMA;RGMA;RGMA;RGMA;RGMA	1stExon	15	93617080	-0.046945	0.83156
cg04340651	RGMA_v2	NM_001166286.1	RGMA;RGMA;RGMA;RGMA;RGMA;RGMA;RGMA	1stExon	15	93617080	-0.166008	0.447286
cg04340651	RGMA_v3	NM_001166287.1	RGMA;RGMA;RGMA;RGMA;RGMA;RGMA;RGMA	1stExon	15	93617080	-0.014189	0.948767
cg04340651	RGMA_v4	NM_020211.2	RGMA;RGMA;RGMA;RGMA;RGMA;RGMA;RGMA	1stExon	15	93617080	0.164072	0.454416
cg17896927	RGMA_v1	NM_001166283.1	RGMA;RGMA;RGMA;RGMA;RGMA;RGMA;RGMA	1stExon	15	93617030	0.074708	0.734775
cg17896927	RGMA_v2	NM_001166286.1	RGMA;RGMA;RGMA;RGMA;RGMA;RGMA;RGMA	1stExon	15	93617030	-0.373518	0.079952
cg17896927	RGMA_v3	NM_001166287.1	RGMA;RGMA;RGMA;RGMA;RGMA;RGMA;RGMA	1stExon	15	93617030	0.189366	0.386825
cg17896927	RGMA_v4	NM_020211.2	RGMA;RGMA;RGMA;RGMA;RGMA;RGMA;RGMA	1stExon	15	93617030	0.117618	0.593009
cg24569831	RGMA_v1	NM_001166283.1	RGMA;RGMA;RGMA;RGMA;RGMA;RGMA;RGMA	1stExon	15	93617168	0.168598	0.44189
cg24569831	RGMA_v2	NM_001166286.1	RGMA;RGMA;RGMA;RGMA;RGMA;RGMA;RGMA	1stExon	15	93617168	0.391304	0.065809
cg24569831	RGMA_v3	NM_001166287.1	RGMA;RGMA;RGMA;RGMA;RGMA;RGMA;RGMA	1stExon	15	93617168	0.205737	0.346302
cg24569831	RGMA_v4	NM_020211.2	RGMA;RGMA;RGMA;RGMA;RGMA;RGMA;RGMA	1stExon	15	93617168	0.541636	0.007599
cg26127778	RGMA_v1	NM_001166283.1	RGMA;RGMA;RGMA;RGMA;RGMA;RGMA;RGMA	1stExon	15	93617141	-0.218572	0.316363
cg26127778	RGMA_v2	NM_001166286.1	RGMA;RGMA;RGMA;RGMA;RGMA;RGMA;RGMA	1stExon	15	93617141	0.083004	0.705874
cg26127778	RGMA_v3	NM_001166287.1	RGMA;RGMA;RGMA;RGMA;RGMA;RGMA;RGMA	1stExon	15	93617141	-0.137522	0.531488
cg26127778	RGMA_v4	NM_020211.2	RGMA;RGMA;RGMA;RGMA;RGMA;RGMA;RGMA	1stExon	15	93617141	-0.043983	0.842052
cg05973398	RUNX1	NM_001754.4	RUNX1	Body	21	36420164	-0.186759	0.39178
cg08443845	RUNX1	NM_001754.4	RUNX1	TSS1500	21	36421955	-0.203557	0.349902
cg01519261	RUNX1	NM_001754.4	RUNX1;RUNX1	5'UTR	21	36421467	-0.047431	0.830149
cg04212846	RUNX1	NM_001754.4	RUNX1;RUNX1	Body	21	36168008	0.208498	0.338118
cg04915566	RUNX1	NM_001754.4	RUNX1;RUNX1	5'UTR	21	36421472	0.082016	0.709243
cg02417857	SOX2OT	NR_075091.1	SOX2OT	TSS1500	3	181326706	0.619565	0.002017
cg09831562	SOX2OT	NR_075091.1	SOX2OT	TSS1500	3	181327125	0.214427	0.324299
cg15721584	SOX2OT	NR_075091.1	SOX2OT	TSS1500	3	181326755	0.249012	0.250755
